# Supplementary material for: Annexin-V stabilizes membrane defects by inducing lipid phase transition
Source: Nat Commun. 2020 Jan 13;11:230. doi: 10.1038/s41467-019-14045-w (PMC6957514; doi:10.1038/s41467-019-14045-w)
Supplement: Supplementary file 12 — Source Data [file 41467_2019_14045_MOESM12_ESM.xlsx]

## Sheet: Figure2c-2e
Figure2c, 2d, 2e		Time-lapse series of 2D-lattice boarder in polar coordinates
									Data shown in Figure2c						Data shown in Figure2e
		Angle (degree)
	Time (s)	r (radius,nm)	0	0.3	0.6	0.9	1.2	1.5	1.8	2.1	2.4	2.7	3	3.3	3.6	3.9	4.2	4.5	4.8	5.1	5.4	5.7	6	6.3	6.6	6.9	7.2	7.5	7.8	8.1	8.4	8.7	9	9.3	9.6	9.9	10.2	10.5	10.8	11.1	11.4	11.7	12	12.3	12.6	12.9	13.2	13.5	13.8
		0	142.909	144.059	143.914	137.628	143.324	143.316	141.387	144.087	143.149	144.709	141.402	143.233	135.551	144.198	140.103	138.714	138.681	133.864	140.262	140.126	143.713	132.459	132.379	132.599	132.33	131.974	132.722	130.557	133.319	134.753	133.995	131.051	132.924	132.042	136.431	133.363	132.371	132.512	131.705	134.944	136.67	137.114	136.084	134.748	136.041	137.544	138.178
		1	141.478	141.889	141.767	137.746	143.167	140.209	140.807	143.476	141.517	144.421	141.409	140.304	136.324	144.424	141.345	139.744	139.295	133.622	136.003	142.243	145.473	132.742	132.304	133.419	132.897	132.5	132.473	131.819	134.059	134.629	134.083	132.223	132.853	132.486	136.779	134.111	133.758	133.979	130.138	135.089	137.257	137.681	137.164	134.911	136.829	139.041	138.23
		2	140.521	136.82	137.601	138.513	142.846	134.313	135.962	142.084	139.872	142.764	140.563	135.896	136.079	143.74	140.841	139.209	138.79	133.119	134.315	142.328	144.398	132.802	131.142	132.492	132.413	131.862	131.674	132.869	133.708	133.09	133.438	132.391	132.791	132.193	136.444	134.513	135.038	134.675	128.796	135.988	138.354	137.355	137.864	135.078	136.487	137.772	137.911
		3	139.835	132.485	131.875	137.597	142.312	133.075	130.672	141.834	138.977	142.08	139.094	132.445	133.039	142.753	138.046	136.604	136.953	132.261	133.668	141.846	143.319	131.893	130.07	130.773	131.47	130.832	130.834	132.277	132.46	131.996	132.315	132.065	131.866	131.307	135.243	133.753	135.026	134.993	128.304	137.859	139.669	136.926	136.886	135.185	136.151	135.465	135.821
		4	139.426	132.367	131.263	135.068	140.619	132.463	130.391	142.284	137.846	141.844	137.948	130.049	130.47	141.676	134.263	133.23	131.745	131.1	133.467	141.294	142.221	130.899	129.562	129.168	130.167	129.977	129.444	131.587	130.498	131.549	131.029	131.262	130.957	130.704	133.933	132.771	133.651	134.408	128.923	140.004	141.161	136.524	136.673	135.186	134.59	134.222	133.831
		5	138.893	133.084	132.624	133.157	138.491	132.51	131.571	141.363	136.381	142.271	136.971	130.257	129.898	140.494	132.459	129.391	128.424	129.809	133.524	140.668	140.916	130.587	129.612	128.021	129.951	129.888	127.999	129.249	130.149	131.689	130.132	130.618	130.12	130.429	133.153	131.728	131.946	133.407	129.544	140.019	140.619	135.704	137.621	135.074	134.603	134.201	133.67
		6	138.183	134.65	133.216	133.205	137.081	133.28	133.426	139.833	135.036	139.672	135.872	131.118	130.942	138.809	131.62	129.555	128.961	128.756	133.753	139.691	138.899	131.22	129.952	128.561	130.166	130.091	128.013	129.214	130.005	132.002	130.36	130.289	130.853	131.413	132.951	131.228	130.992	132.169	130.031	139.371	139.005	136.055	138.918	135.278	134.9	135.41	133.828
		7	135.34	134.82	133.842	133.575	136.489	133.463	134.841	138.128	134.507	136.961	134.652	133.562	132.548	136.831	132.581	131.376	130.593	128.591	134.302	138.517	137.254	132.349	130.604	129.41	131.184	130.975	128.322	130.227	130.944	133.346	131.41	130.896	131.981	133.554	134.222	131.035	130.515	132.19	131.175	138.256	137.667	137.318	139.382	136.513	137.366	137.082	135.032
		8	133.571	134.655	133.639	133.875	135.85	133.636	134.7	137.019	134.156	135.987	133.402	134.596	133.995	135.351	132.918	132.849	132.68	128.753	134.976	136.802	136.25	133.688	132.161	130.728	132.595	132.235	129.279	131.913	132.258	134.575	133.381	132.155	133.77	135.287	135.513	131.714	131.465	132.446	134.095	137.143	137.951	138.15	138.639	139.721	138.012	138.359	136.853
		9	133.167	133.722	133.301	133.587	135.162	133.088	134.41	135.917	133.804	135.527	132.165	134.186	133.989	135.013	132.779	133.471	133.393	130.379	135.607	135.618	135.536	134.233	133.432	131.874	133.824	133.473	130.733	132.556	133.811	135.374	134.171	133.364	134.236	136.085	136.638	134.019	132.999	133.595	135.933	136.963	138.953	139.225	138.828	141.503	138.606	139.658	138.504
		10	133.191	132.647	132.606	133.318	134.157	132.567	133.916	134.815	133.37	134.647	131.551	133.217	133.796	134.318	132.362	133.214	132.708	131.776	135.741	134.677	134.706	134.448	133.975	132.742	134.189	133.881	131.776	133.031	134.005	134.004	134.599	133.888	134.658	135.586	136.886	136.655	135.159	135.071	136.814	137.225	140.192	140.485	139.074	141.702	139.088	140.724	139.158
		11	133.311	131.313	131.898	133.077	133.974	132.069	133.877	133.629	132.453	133.455	131.037	132.357	133.084	133.198	131.892	132.952	131.625	132.775	135.506	133.927	133.641	133.764	133.029	133.032	134.446	133.911	131.666	132.958	134.011	132.947	134.438	133.851	134.23	134.597	137.147	138.283	137.7	136.609	137.803	138.534	141.988	141.236	140.306	142.356	140.272	141.647	140.494
		12	133.49	130.695	131.191	133.018	134.077	132.346	133.96	133.045	131.773	132.254	130.53	132.164	132.376	131.369	131.287	132.357	130.837	131.915	134.484	133.129	132.336	133.113	132.081	132.821	132.781	133.349	131.252	132.62	133.434	132.229	134.114	133.206	133.962	133.119	136.225	138.945	140.106	137.687	139.019	140.611	143.257	141.881	142.287	143.282	142.451	143.062	143.143
		13	133.021	130.615	130.633	133.216	134.687	132.816	134.571	132.857	131.428	132.509	130.194	132.455	131.69	131.19	131.04	131.82	131.09	131.299	133.144	132.371	131.702	132.9	131.901	131.673	131.787	133.108	130.728	131.557	132.802	132.392	133.617	132.595	133.836	132.952	135.204	139.641	141.15	138.927	139.944	142.265	143.698	142.465	143.745	143.709	144.198	143.865	145.295
		14	132.432	131.298	130.319	134.703	135.438	134.348	135.303	134.101	132.111	132.945	130.277	133.193	132.407	131.454	131.281	131.337	131.841	131.071	131.607	132.419	133.006	133.431	131.994	131.904	131.453	133.213	131.913	131.47	132.075	132.736	133.661	132.146	133.791	132.948	134.231	140.572	140.921	140.273	140.325	142.6	143.188	143.049	143.647	143.474	143.587	144.204	145.448
		15	131.878	133.266	130.87	135.774	136.916	135.303	136.525	135.197	134.438	133.78	130.76	134.152	133.899	132.944	132.342	131.982	133.229	131.608	132.064	133.493	134.854	134.133	132.465	132.357	132.474	134.178	133.21	131.646	131.545	133.721	133.936	133.116	133.939	133.724	135.303	141.739	140.143	141.225	139.258	141.931	142.026	143.494	142.643	142.463	142.799	143.919	144.98
		16	133.655	135.108	132.213	136.096	137.361	135.874	137.091	136.251	136.923	135.078	132.319	136.365	135.817	134.181	133.95	132.761	134.81	132.527	132.774	135.131	136.13	136.28	134.009	134.865	134.242	135.73	134.538	132.428	131.184	134.948	135.647	135.287	134.817	134.786	136.642	141.553	139.119	141.507	138.033	140.424	141.227	143.619	141.861	141.865	141.88	143.598	144.436
		17	135.134	136.094	133.473	135.456	137.456	135.796	137.3	136.216	137.839	136.345	135.66	137.207	136.654	135.208	134.829	134.47	136.362	134.935	135.586	136.626	137.051	137.73	136.068	136.368	136.288	137.726	136.44	133.967	132.686	136.663	136.858	137.556	135.959	137.284	137.947	141.142	138.641	141.063	137.396	139.543	140.934	142.426	141.68	141.577	141.51	143.227	143.678
		18	135.473	135.144	133.308	134.478	135.722	135.454	137.262	136.028	136.084	136.229	135.816	137.287	137.093	136.429	135.442	135.395	136.816	136.14	136.847	137.284	137.388	138.348	137.926	136.916	137.794	138.506	137.643	136.046	136.393	136.862	137.74	138.57	137.251	138.121	138.185	140.518	138.361	140.834	137.416	139.582	140.477	140.871	141.653	141.492	141.287	142.539	143.411
		19	131.972	133.307	132.373	133.169	133.958	134.833	136.703	135.423	133.965	134.526	135.047	135.875	136.514	136.985	135.665	136.272	137.039	136.462	137.375	137.706	137.623	138.193	137.665	136.926	137.728	138.376	138.444	136.58	137.242	136.354	137.529	138.517	137.487	138.057	138.251	139.965	138.436	140.605	136.145	139.847	139.838	139.604	141.695	140.972	141.294	141.183	142.963
		20	129.926	130.933	131.061	130.913	131.025	131.951	135.342	134.19	131.826	132.633	133.007	132.092	134.823	136.391	135.817	136.241	136.335	135.434	136.8	137.549	136.829	137.952	136.275	136.237	137.348	136.891	138.357	135.775	137.342	134.024	136.854	136.865	137.289	137.28	138.124	139.257	138.301	140.351	134.297	138.943	138.705	138.922	140.138	140.475	140.541	139.596	142.233
		21	128.938	128.976	129.647	129.496	128.555	129.294	133.283	132.383	130.484	131.36	132.073	129.207	133.02	135.37	135.943	135.957	136.289	134.261	135.6	137.252	136.056	137.725	135.263	136.158	136.005	135.608	137.995	134.198	135.424	132.992	135.107	132.814	135.117	135.501	137.614	137.705	137.116	139.562	133.217	138.074	138.081	138.667	139.434	140.192	139.618	138.881	141.326
		22	128.725	127.507	128.243	128.756	127.143	127.958	132.006	130.291	130.315	131.157	131.035	127.409	132.163	135.039	135.913	135.276	136.329	133.342	135.095	136.654	135.53	137.525	135.05	136.445	135.868	135.189	137.577	131.357	131.888	131.195	131.231	130.585	131.798	132.763	136.994	136.94	136.252	138.664	130.595	137.468	137.62	138.658	139.169	139.619	139.109	138.75	140.431
		23	128.241	126.272	126.809	128.74	126.469	127.366	130.932	128.489	130.133	131.139	129.608	126.363	132.583	135.658	135.85	134.814	135.616	133.821	135.146	136.659	136.14	137.221	135.257	136.119	135.849	135.431	136.787	129.896	130.315	129.014	129.558	128.617	129.697	130.029	136.522	136.612	135.528	138.5	128.766	137.784	136.973	138.392	138.487	138.925	138.388	139.056	139.885
		24	127.685	125.489	125.213	128.715	125.98	126.95	129.996	127.707	129.951	131.435	128.8	126.466	133.269	135.816	135.722	134.346	133.563	134.152	134.431	136.766	136.646	136.574	135.747	135.364	135.798	135.295	135.494	128.984	129.624	128.343	128.927	128.231	129.204	129.154	134.213	137.09	134.989	138.204	128.082	137.983	135.953	137.96	137.804	138.137	137.945	138.919	138.933
		25	127.334	124.773	124.493	128.696	125.687	126.562	128.884	127.982	129.406	130.999	128.976	126.539	132.918	135.348	134.888	133.549	131.118	133.45	133.34	136.541	136.551	135.626	135.796	134.442	135.477	134.915	134.641	128.658	129.329	127.936	128.733	128.583	129.106	128.307	131.319	137.321	134.586	137.819	128.71	137.306	133.737	137.244	137.116	136.676	138.23	137.712	137.363
		26	127.19	124.107	124.176	128.912	125.563	125.602	127.729	128.668	128.818	129.663	131.224	126.541	131.778	133.621	133.597	132.095	129.18	129.937	134.094	136.133	136.463	134.72	135.879	132.597	134.4	135.206	134.731	128.408	128.618	127.76	128.495	128.421	129.004	127.694	129.5	136.728	134.408	136.607	129.214	134.954	130.757	136.369	135.583	134.312	138.745	135.075	134.785
		27	127.27	124.549	125.096	129.376	125.519	125.298	126.607	129.094	128.188	127.848	132.396	127.19	129.784	130.676	130.112	129.715	128.036	127.121	134.985	135.289	136.405	134.41	136.075	130.347	134.305	135.722	135.593	128.215	127.942	127.921	128.199	128.02	128.893	127.259	128.719	134.381	132.43	135.757	128.388	132.468	128.589	135.456	134.266	131.565	139.486	132.299	131.119
		28	128.299	125.198	126.055	130.259	125.394	125.719	126.729	128.776	128.646	127.344	131.739	128.143	127.676	127.89	127.091	126.843	127.65	125.977	135.957	135.271	136.655	134.267	136.428	128.206	134.364	136.556	135.775	127.491	127.367	128.251	127.547	127.421	128.774	127.234	129.131	131.407	130.785	135.626	127.373	130.504	128.078	135.438	133.694	130.439	138.95	132.237	131.078
		29	129.759	125.213	129.727	130.934	125.812	125.832	127.539	129.411	129.718	128.006	131.011	129.933	126.943	126.35	126.045	125.61	127.86	125.994	135.507	135.273	136.813	134.235	136.876	128.044	134.567	136.448	135.459	127.388	127.055	129.918	128.067	127.074	129.523	127.658	130.128	129.271	129.251	134.172	126.344	128.846	127.73	134.514	132.582	130.004	137.93	134.337	131.799
		30	132.332	124.972	130.846	131.367	128.131	125.367	130.746	130.557	132.283	135.028	131.619	131.835	126.901	125.942	125.99	126.282	129.729	127.131	135.003	134.68	136.326	134.268	136.363	129.208	134.623	135.728	134.862	128.207	126.938	132.146	130.211	127.011	130.456	130.063	133.374	128.743	127.667	131.822	126.598	127.839	127.798	133.108	131.511	130.089	136.751	136.926	134.074
		31	131.478	124.177	128.998	129.919	134.065	124.414	133.849	132.867	133.651	135.366	132.478	133.341	127.367	125.829	127.196	127.281	132.371	128.925	134.853	134.779	136.163	134.397	135.715	132.299	134.33	135.257	134.696	129.147	127.202	134.007	133.706	127.811	132.574	134.805	139.339	128.783	127.485	129.576	126.873	127.322	127.817	130.052	130.647	128.914	134.727	138.855	138.109
		32	129.75	122.306	126.606	128.653	133.995	122.738	134.409	134.599	134.616	135.55	134.165	133.546	127.387	125.802	129.074	130.627	134.145	131.182	135.45	135.419	136.23	134.684	135.352	134.773	134.418	134.817	134.833	130.196	127.321	133.768	135.298	128.825	134.625	136.355	140.38	128.654	127.545	127.671	127.155	127.423	127.665	127.591	129.021	127.554	134.542	140.477	140.054
		33	126.762	120.121	124.293	128.19	133.468	122.138	134.518	135.692	134.238	135.63	134.086	133.781	126.233	124.806	131.934	133.366	134.294	134.26	136.298	135.935	136.625	135.219	134.778	135.609	134.708	134.405	134.442	129.299	125.886	133.858	136.134	135.37	135.655	137.107	140.19	128.04	125.746	126.357	126.513	127	126.04	125.611	126.522	125.943	135.452	143.265	140.354
		34	123.92	118.619	123.437	131.517	134.831	127.123	133.867	135.001	134.196	133.51	133.743	134.05	125.489	123.252	133.107	134.073	134.123	134.955	135.987	136.365	136.886	135.918	134.148	135.221	134.822	134.609	134.279	127.227	123.458	134.109	136.599	137.444	135.733	137.832	139.951	126.857	124.115	125.056	124.681	125.943	123.718	123.888	123.361	123.305	136.623	145.777	140.09
		35	122.819	119.14	124.217	135.694	136.039	131.714	133.858	134.515	134.343	130.575	133.013	134.565	125.051	120.823	132.651	134.78	134.028	135.283	135.491	136.377	136.555	135.911	134.889	134.715	135.046	135.021	135.317	124.149	120.927	136.451	136.846	136.935	136.095	137.913	140.218	124.84	122.428	123.185	123.121	123.65	121.458	122.285	120.676	121.486	138.34	146.059	139.265
		36	122.969	120.519	125.738	136.234	136.106	126.032	133.947	134.317	134.909	128.439	131.394	135.057	123.741	121.351	132.197	134.889	134.544	135.007	134.974	136.466	136.628	136.047	135.59	134.543	135.461	135.631	135.769	124.481	118.924	137.27	137.146	135.868	136.568	138.015	141.056	123.355	120.244	121.493	120.926	121.395	120.187	121.701	120.23	120.246	139.061	145.603	139.869
		37	125.764	128.448	126.43	135.165	134.141	132.116	134.434	134.057	135.424	127.373	129.606	135.272	122.342	121.916	132.142	135.075	134.986	135.221	134.812	136.643	136.937	136.517	136.121	135.002	135.99	136.15	135.297	133.959	118.697	137.833	137.501	134.969	137.166	138.145	141.195	122.098	118.765	120.059	118.827	119.444	119.91	121.627	120.659	120.91	139.589	144.295	140.678
		38	127.776	129.923	126.634	134.361	131.482	134.662	134.838	133.804	135.721	128.642	130.582	135.478	123.161	123.737	133.328	135.341	134.946	135.6	134.886	136.767	137.357	136.422	136.371	135.841	136.5	136.463	135.317	134.988	131.357	137.46	137.684	134.32	137.607	137.963	141.058	121.042	117.343	119.458	118.045	118.339	119.928	121.739	122.693	124.182	139.816	142.45	141.365
		39	128.49	137.493	126.467	133.472	129.57	134.138	135.078	133.589	135.461	130.17	132.969	135.553	126.657	125.269	134.866	135.542	135.083	135.956	134.954	136.808	137.499	135.914	136.356	135.624	136.497	136.499	135.337	128.985	123.855	137.596	137.928	135.296	137.905	138.439	141.069	121.648	115.479	118.902	117.81	118.03	120.229	121.818	122.831	129.118	139.456	140.554	142.682
		40	129.45	136.956	127.147	131.941	128.382	132.819	136.226	131.827	134.532	131.948	133.056	134.46	131.285	126.284	135.753	135.732	135.429	136.198	135.266	135.949	136.915	134.517	135.178	134.984	136.361	136.052	134.509	137.308	132.511	139.688	138.711	136.509	136.972	139.721	141.782	124.096	114.257	118.405	117.863	118.05	120.735	121.447	122.542	130.207	137.888	138.497	144.057
		41	130.859	135.486	127.956	130.26	128.665	131.542	137.758	130.135	132.463	132.623	132.103	132.735	132.345	126.821	134.978	134.814	136.279	136.297	135.915	134.755	135.274	132.457	133.932	133.763	135.173	134.884	132.465	136.104	134.029	144.543	142.224	137.327	135.282	139.776	143.212	126.949	113.491	118	116.633	117.803	121.438	121.151	120.39	131.108	135.894	135.951	144.737
		42	131.356	134.401	129.094	129.154	129.421	131.602	139.219	129.152	130.607	132.19	130.121	130.762	132.968	127.314	132.966	133.388	137.124	136.968	134.937	133.209	133.279	130.045	132.536	131.983	133.159	132.721	130.429	134.937	133.832	145.163	143.334	138.017	133.281	139.364	144.673	129.135	113.084	117.677	115.082	117.451	123.388	121.058	118.076	131.632	134.213	135.309	145.176
		43	131.688	134.531	132.232	129.68	131.129	132.39	139.235	130.22	129.239	130.355	129.266	130.034	132.405	127.606	130.507	131.351	137.887	138.004	133.8	130.833	131.098	127.613	130.676	130.733	130.851	131.224	129.057	133.361	133.042	144.493	143.089	138.334	131.428	138.995	143.928	129.816	112.988	117	112.964	116.451	124.601	121.091	115.842	131.814	133.551	145.429	144.921
		44	132.862	136.608	138.318	129.648	131.969	133.437	138.573	131.61	128.662	128.826	129.743	130.791	132.582	128.033	128.857	130.5	138.492	139.598	132.894	129.281	130.685	125.312	129.622	130.067	129.203	130.117	129.714	131.335	132.628	142.398	142.098	136.486	130.781	138.221	142.538	130.469	112.946	116.187	111.075	115.384	124.628	121.295	113.895	131.729	133.239	140.512	142.969
		45	136.176	138.885	140.151	129.243	132.027	132.963	137.089	132.535	129.306	127.848	131.992	132.904	134.68	128.584	127.931	130.241	138.335	139.075	132.691	128.329	131.198	123.49	129.363	130.369	129.914	130.026	130.668	130.224	132.485	139.961	140.899	134.526	130.803	137.126	140.04	131.171	112.955	114.59	109.35	114.136	123.961	128.622	113.054	132.116	133.088	148.645	141.745
		46	138.494	140.424	140.307	129.038	131.215	131.98	134.877	131.63	129.923	127.799	137.228	137.617	139.107	129.28	127.93	130.494	136.827	137.791	134.499	128.44	132.489	122.353	129.437	131.012	130.827	130.014	131.4	129.865	132.127	137.446	140.487	132.897	131.245	134.822	137.573	131.65	112.929	113.3	109.534	112.788	123.206	130.683	112.586	132.696	133.11	147.892	140.178
		47	139.011	140.282	140.5	128.457	129.835	130.216	132.749	130.084	129.141	128.195	139.8	139.688	140.897	130.043	127.877	130.514	133.386	135.822	138.978	128.198	132.084	122.499	129.601	131.047	131.255	130.05	131.141	130.418	131.557	135.064	141.347	132.033	131.1	132.897	135.416	131.849	112.905	113.235	115.052	111.344	124.025	135.041	112.717	132.636	132.872	146.535	138.187
		48	139.561	140.431	140.8	127.304	128.342	129.562	130.982	128.973	128.213	128.557	140.081	140.567	141.565	130.311	127.815	130.4	131.776	135.718	141.588	127.744	131.22	124.013	129.119	130.882	131.251	130.194	130.387	130.957	130.559	132.81	140.407	131.321	130.439	131.409	133.921	132.145	114.855	113.332	120.347	111.195	124.836	133.273	112.916	132.156	132.473	144.872	135.985
		49	142.6	140.697	141.812	125.824	127.799	129.396	130.059	128.351	127.036	128.263	140.166	141.319	141.47	131.173	127.713	129.86	130.59	138.071	143.596	127.145	130.525	125.334	128.604	130.296	130.759	129.922	128.614	131.42	129.646	130.693	138.95	130.406	129.626	130.67	133.07	132.4	120.454	113.685	119.583	111.692	124.868	131.212	113.146	131.027	130.978	145.199	134.202
		50	145.319	142.071	142.865	124.373	127.63	130.321	130.489	128.434	126.084	135.114	140.527	141.962	142.752	132.791	127.347	128.887	129.737	140.806	144.608	126.539	130.083	125.58	128.009	128.888	129.405	128.756	126.861	130.721	128.748	128.917	136.98	129.009	128.903	129.125	132.788	131.97	123.011	113.834	118.454	112.703	125.053	129.263	113.166	129.613	129.398	145.413	133.252
		51	144.845	143.756	143.522	124.328	129.056	131.044	139.499	129.495	125.26	131.306	141.524	142.659	144.052	136.167	126.675	127.472	128.054	144.067	145.455	127.365	129.856	125.721	126.979	127.368	127.861	127.467	125.139	130.289	127.363	127.36	135.021	128.027	129.572	127.689	132.705	131.418	124.384	113.85	116.89	113.427	125.452	127.407	111.787	128.203	127.852	145.287	133.768
		52	144.49	145.434	142.843	124.553	130.865	131.549	139.61	130.198	124.848	145.258	143.084	143.571	144.547	138.544	125.089	126.08	127.234	145.594	146.098	127.628	131.548	125.839	125.872	126.337	127.38	126.146	124.641	130.513	126.328	126.997	133.188	127.323	130.267	126.992	132.858	130.485	125.221	113.57	114.697	112.526	127.342	125.637	110.408	129.18	127.885	143.823	137.018
		53	144.611	145.79	141.351	125.387	131.597	132.058	138.686	130.265	124.742	144.9	144.923	143.394	144.871	138.278	123.521	124.81	127.904	146.704	145.911	126.732	133.303	126.391	125.573	126.15	127.755	126.065	124.45	130.7	125.954	126.774	131.696	126.532	130.99	127.022	133.494	129.751	126.213	113.019	112.31	111.654	130.616	123.971	108.968	130.014	130.859	143.306	137.594
		54	143.816	146.674	139.871	126.331	131.325	131.855	137.088	129.68	125.129	143.87	146.605	143.009	145.582	136.887	121.967	125.378	129.002	147.36	145.951	126.35	134.686	127.076	125.536	126.981	131.153	126.372	127.085	130.882	126.3	127.371	130.773	126.353	129.8	127.722	134.165	129.181	127.044	112.148	110.376	110.793	132.592	122.38	107.971	130.668	134.892	143.626	137.207
		55	143.104	147.04	138.704	127.388	130.672	130.596	134.057	128.831	126.608	142.805	148.596	142.256	148.191	134.628	120.492	126.551	130.139	147.362	146.182	126.461	136.072	127.453	126.827	128.139	134.094	127.162	128.922	131.169	127.169	128.304	130.86	127.519	128.753	128.747	133.741	129.914	127.585	111.059	109.496	110.086	132.697	120.857	107.657	130.515	135.083	143.947	135.738
		56	143.081	145.851	137.812	126.929	129.988	129.165	130.537	128.162	127.797	142.344	149.236	140.711	149.272	131.738	119.077	129.021	129.367	147.011	150.401	126.896	136.986	127.66	129.572	129.048	136.664	127.691	129.371	130.973	128.067	129.73	131.52	128.392	128.432	129.364	132.504	130.836	128.169	110.48	108.802	109.785	131.32	119.428	108.019	130.151	133.982	143.291	134.108
		57	144.391	144.36	136.63	126.271	130.091	127.702	128.815	127.237	127.13	142.326	148.819	139.142	149.73	129.952	117.729	132.419	128.004	146.254	151.873	127.324	137.222	127.706	130.24	129.089	135.156	128.078	129.243	129.839	128.406	130.057	138.968	129.023	128.165	129.369	130.224	130.228	128.78	110.46	108.596	109.531	129.93	118.063	109.306	129.416	132.515	142.155	132.498
		58	146.481	143.345	135.073	125.616	130.433	126.305	127.84	125.865	126.262	142.539	147.569	137.611	149.656	128.472	116.458	133.058	126.536	145.463	151.657	127.434	136.982	127.362	130.435	128.577	133.663	127.604	128.224	128.511	128.175	129.168	154.35	129.319	127.949	128.451	128.672	129.68	128.12	110.789	108.756	109.335	128.523	116.764	112.697	128.349	131.056	140.58	130.948
		59	148.213	143.433	129.784	124.469	131.191	125.103	127.047	124.853	125.238	143.989	147.021	136.155	148.268	127.061	115.238	133.471	126.062	144.645	150.427	126.748	136.276	126.794	129.391	127.549	132.157	126.874	127.139	127.079	126.983	126.991	154.884	129.03	126.995	127.177	127.635	129.205	127.533	111.673	109.665	109.448	127.35	115.533	113.738	127.047	129.643	139.053	129.773
		60	148.364	144.281	122.459	122.75	131.627	124.018	125.93	124.06	124.772	144.717	146.336	134.786	146.825	125.717	114.093	133.697	125.574	145.863	148.966	125.738	134.679	125.774	128.269	126.968	130.48	125.799	125.852	125.717	125.768	125.683	153.745	128.05	126.001	126.55	126.859	128.361	127.237	112.108	110.608	110.103	126.447	114.349	113.975	126.458	128.66	137.581	128.984
		61	147.161	144.52	120.271	120.538	131.813	124.669	125.045	123.911	124.561	144.631	145.293	133.481	145.33	124.676	112.995	133.263	125.058	146.552	147.484	124.815	132.063	125.066	127.012	126.66	127.351	124.646	125.039	124.417	124.561	124.453	152.729	127.148	125.511	126.177	135.102	127.463	126.584	112.071	111.587	110.679	126.946	113.234	113.018	126.068	128.007	136.186	129.462
		62	145.766	143.79	118.905	119.254	132.322	131.575	125.301	124.295	124.894	143.593	143.948	132.24	143.917	123.717	111.954	132.519	125.038	146.343	146.101	123.942	130.354	125.081	126.087	125.801	123.969	123.465	124.548	123.176	123.405	123.328	150.855	126.303	125.059	127.286	136.726	127.209	125.679	112.151	111.718	111.053	127.83	112.168	112.09	127.245	129.095	134.859	129.748
		63	144.257	142.582	116.97	118.225	132.429	139.611	126.6	125.565	125.518	142.402	142.636	131.071	142.573	124.248	110.961	131.353	126.13	146.094	144.785	124.419	129.015	125.703	125.401	125.05	122.526	122.09	125.792	122.015	122.292	122.067	145.338	126.396	127.582	128.534	137.865	127.182	125.574	112.403	111.398	110.825	128.902	111.158	111.126	128.565	129.873	133.59	129.914
		64	141.66	141.361	112.425	117.845	132.03	140.585	128.326	126.794	127.014	141.127	141.38	129.956	141.293	125.01	110.013	130.234	129.408	145.49	143.533	125.199	128.101	126.857	125.863	125.119	121.352	120.259	127.058	120.879	121.004	120.711	143.547	126.955	129.022	129.634	136.87	127.64	126.039	111.971	111.142	110.095	129.378	110.195	110.221	129.936	130.423	132.383	130.285
		65	140.179	140.2	108.751	117.503	131.212	141.696	128.449	127.247	127.626	139.919	140.202	128.898	140.082	126.375	109.117	129.187	132.131	144.456	142.348	126.401	127.603	127.479	126.589	125.454	120.333	114.253	127.401	119.73	119.008	117.543	142.353	128.137	129.621	129.394	135.79	128.438	127.423	111.299	110.951	109.508	129.594	109.277	110.119	130.121	130.353	131.278	130.357
		66	138.938	139.128	108.807	116.793	130.202	143.573	128.221	127.194	127.729	138.762	139.084	127.899	138.893	127.163	108.262	128.739	136.564	143.352	141.223	128.099	127.665	127.891	126.865	126.208	119.362	109.952	127.283	117.787	112.275	110.137	141.263	128.766	129.528	129.134	134.774	129.62	128.367	110.528	110.431	109.209	129.587	121.736	110.05	129.811	130.094	130.269	129.883
		67	137.888	138.037	109.217	116.047	129.353	144.523	127.511	126.887	126.993	137.611	138.022	126.946	137.598	127.633	107.603	128.364	137.93	142.207	140.154	128.861	127.676	128.088	126.787	126.24	118.444	109.292	126.911	111.948	108.935	109.858	140.226	129.167	129.013	128.813	133.822	130.038	128.815	109.699	109.811	109.069	128.75	121.21	118.937	129.036	129.306	129.769	129.232
		68	136.912	136.888	110.352	115.187	128.735	145.499	127.409	126.297	126.309	136.008	137.026	126.049	135.696	127.649	107.037	128.079	138.295	140.972	139.145	128.299	127.601	127.679	126.381	126.218	117.495	109.205	126.08	110.324	108.823	110.138	139.159	129.494	128.425	128.049	132.944	130.388	128.02	108.931	109.407	109.333	127.927	129.027	128.064	128.519	128.664	129.449	128.469
		69	135.986	134.835	111.251	114.377	129.28	146.346	128.122	125.705	125.834	129.702	136.082	125.198	134.107	127.547	107.441	128.05	137.999	138.746	138.192	127.589	127.095	127.128	126.158	125.462	116.535	110.189	125.22	110.674	108.93	111.029	137.091	129.837	127.733	127.223	132.162	130.678	127.243	108.211	109.379	110.287	127.06	117.776	127.676	128.159	128.469	129.456	128.562
		70	135.11	133.39	111.677	113.617	130.432	145.905	131.12	127.438	125.497	124.906	135.191	124.395	132.528	126.816	108.814	128.165	137.168	135.468	137.291	126.824	126.512	126.365	126.193	124.69	114.988	111.064	125.188	111.765	110.853	111.843	131.257	130.149	127.069	126.825	131.56	130.219	126.413	107.833	109.331	112.073	126.07	112.432	127.326	128.564	128.764	130.219	129.371
		71	134.288	132.334	112.037	112.906	131.551	145.749	132.534	129.621	125.508	123.865	134.357	123.639	130.973	126.124	111.121	128.681	136.176	132.332	136.446	126.608	125.729	125.647	126.559	123.93	113.604	111.817	125.366	113.35	112.226	112.241	128.325	129.915	127.914	126.499	131.438	128.49	125.633	107.701	109.271	127.25	124.948	120.544	128.618	129.624	130.007	131.445	131.332
		72	133.511	132.298	112.05	112.241	131.324	145.97	133.223	131.559	125.071	122.939	133.57	122.925	126.832	124.573	111.784	129.287	134.85	131.824	135.651	126.651	124.986	124.985	127.11	123.179	112.839	111.745	127.539	114.554	113.158	112.386	127.242	129.434	129.15	126.668	131.902	127.418	124.902	108.839	110.012	114.631	123.051	129.201	130.701	131.719	131.281	132.507	132.591
		73	132.785	132.177	111.99	111.573	131.182	145.459	132.742	132.003	124.452	122.176	132.833	122.259	123.92	123.283	111.684	129.572	133.275	132.36	134.903	128.345	124.283	124.14	128.194	122.394	112.34	111.674	129.924	114.828	113.256	111.927	125.896	129.314	130.658	127.16	132.722	126.458	124.144	111.1	111.913	130.919	121.162	129.932	132.816	132.229	132.198	133.168	133.395
		74	132.104	131.852	111.545	110.912	131.171	144.846	132.163	131.822	123.824	120.956	132.145	121.632	121.25	122.251	111.352	130.159	132.219	133.445	134.208	129.922	123.638	122.991	129.404	120.884	112.502	111.144	131.095	114.84	113.375	111.504	124.483	129.38	131.378	128.929	133.254	125.709	123.395	112.281	112.309	130.315	119.712	131.217	133.203	132.598	132.763	133.402	133.765
		75	131.468	131.354	111.135	109.933	130.856	143.945	131.499	131.461	123.218	119.002	131.501	121.05	117.218	121.632	110.919	131.415	131.468	133.426	133.558	130.693	123.036	120.742	130.525	116.58	112.367	110.648	131.488	114.405	112.975	111.527	123.38	130.132	132.043	131.543	133.392	124.335	122.016	112.355	112.6	127.623	119.222	131.835	133.075	133.997	132.821	133.194	134.263
		76	130.88	130.792	110.599	108.68	130.497	142.102	130.902	130.878	122.661	115.975	130.905	120.507	114.286	121.082	110.715	131.821	148.587	132.928	132.954	130.676	122.486	119.17	130.773	112.999	111.825	110.164	130.958	113.868	112.416	111.58	122.645	130.782	132.492	132.474	133.088	119.538	120.566	112.1	112.185	123.847	118.795	132.067	132.881	134.426	132.652	132.929	134.598
		77	130.334	130.262	110.089	107.956	130.004	139.808	130.351	130.314	122.143	114.176	130.353	120.005	113.209	121.068	110.744	132.08	133.106	132.376	132.396	130.387	121.976	118.03	130.998	110.983	111.142	109.712	130.434	112.622	112.108	111.641	122.13	131.061	132.03	132.284	132.691	115.646	119.196	111.756	111.777	117.122	119.231	131.834	132.641	134.261	132.16	132.402	134.134
		78	129.835	129.775	109.62	107.266	129.547	138.382	129.849	129.812	121.673	114.397	129.845	119.542	113.132	121.013	111.376	131.224	141.479	131.847	131.882	129.942	121.511	117.705	130.875	109.763	109.931	109.294	129.909	111.839	111.872	111.676	121.67	131.163	131.581	131.484	132.167	114.134	117.156	111.362	111.362	132.717	119.711	131.504	132.504	133.815	131.687	131.901	133.314
		79	129.363	129.343	109.185	106.796	129.123	137.711	129.387	129.365	121.243	115.574	129.381	119.118	114.035	120.866	112.959	130.945	148.606	131.382	131.42	129.655	121.086	117.45	130.229	108.996	109.272	108.91	129.435	111.287	113.666	111.224	121.254	131.188	131.112	130.513	131.64	112.968	116.081	111.159	110.973	132.967	120.247	131.027	133.476	133.349	131.242	131.413	131.788
		80	128.918	128.943	108.666	106.359	128.602	136.898	128.967	128.978	120.857	116.862	128.959	118.734	114.839	120.591	114.804	131.879	134.001	130.963	131.003	129.452	120.702	117.824	129.263	108.38	108.815	108.56	129.019	110.825	116.063	110.806	120.872	130.849	130.69	129.323	130.941	112.575	115.869	111.327	110.459	132.794	120.352	130.529	135.199	132.914	130.7	130.733	131.177
		81	128.045	128.572	108.152	104.985	128.008	136.021	128.588	128.558	120.506	117.642	128.437	118.387	115.664	120.185	116.073	135.299	135.329	130.593	130.637	129.86	120.358	118.244	128.71	107.504	108.291	108.244	128.648	110.443	117.513	109.923	120.526	130.525	130.314	128.725	130.073	112.217	115.355	111.312	109.93	132.597	120.149	130.037	137.174	132.395	130.098	129.905	130.491
		82	126.953	127.909	107.31	102.31	126.518	133.893	128.249	128.137	120.19	117.763	127.921	118.078	116.618	119.577	117.236	137.711	148.884	130.264	130.284	129.996	120.052	118.158	128.201	106.151	107.661	107.963	128.319	109.915	117.773	108.944	120.216	130.152	129.98	128.281	128.586	112.063	114.735	110.884	109.257	132.282	119.882	128.843	138.747	131.665	128.332	126.963	129.151
		83	122.286	127.062	106.311	99.562	125.027	126.59	127.951	126.758	119.838	117.799	124.94	117.806	117.266	118.651	118.284	139.025	149.678	129.975	129.945	129.553	119.785	118.09	127.755	104.658	106.969	107.714	128.037	108.826	117.881	108.168	119.943	129.716	129.686	127.243	127.402	111.986	114.287	110.161	108.497	131.993	119.579	125.13	139.502	130.661	125.489	122.604	126.617
		84	119.463	124.613	105.903	98.3849	123.85	122.765	127.693	122.547	119.459	117.529	119.97	117.59	117.372	118.007	119.047	139.695	149.401	129.053	129.219	128.13	119.555	117.907	126.955	103.146	104.778	107.499	127.795	107.054	117.695	107.537	119.709	129.18	129.433	121.839	125.845	112.272	113.893	109.11	108.712	131.717	119.333	122.071	139.71	129.836	121.31	120.329	121.521
		85	117.717	119.986	105.528	98.2172	123.625	121.388	127.474	119.545	118.76	117.293	117.957	117.416	117.517	117.44	119.164	139.551	148.233	127.878	128.347	125.314	119.364	117.747	124.472	101.933	101.394	107.317	127.533	104.358	117.64	107.359	119.512	127.668	129.219	118.72	123.152	112.836	113.652	108.527	109.09	131.401	119.135	120.872	139.568	129.523	120.034	119.829	119.939
		86	117.18	117.814	105.513	98.9609	123.438	121.283	127.296	118.158	117.759	117.081	117.502	117.687	117.755	117.227	119.288	139.41	144.495	122.525	120.749	122.003	119.209	117.419	120.152	102.289	100.192	107.168	127.239	101.97	117.944	107.214	119.353	123.553	129.044	117.648	121.369	112.93	113.49	108.333	109.036	131.07	118.898	119.993	139.384	129.29	119.63	119.365	119.455
		87	116.902	117.396	105.629	101.505	124.089	123.771	127.156	117.237	117.4	116.902	117.283	118.159	118.029	117.052	119.053	139.244	140.555	118.702	119.517	118.917	119.09	117.127	118.204	102.677	99.3925	107.052	126.142	101.992	118.291	107.135	119.205	119.391	128.909	117.269	120.395	113.02	113.368	108.485	109.016	130.209	118.663	119.457	139.217	129.145	119.403	118.763	119.24
		88	116.72	117.107	106.369	104.25	125.163	126.002	127.055	117.058	117.08	116.754	117.203	120.3	120.105	116.935	118.854	139.145	139.205	117.463	119.077	118.076	119.007	116.303	117.423	103.096	99.2787	106.969	119.465	102.796	118.686	107.093	119.021	117.358	128.812	117.106	119.65	112.98	113.283	108.788	108.698	129.18	118.026	119.135	139.077	129.042	119.125	118.164	119.122
		89	116.619	116.899	107.864	105.514	127.267	126.432	126.993	116.915	116.91	116.568	116.954	123.437	122.632	116.85	118.103	139.096	138.88	117.096	119.032	118.4	118.934	115.353	116.814	103.546	99.1951	106.919	117.937	103.685	118.567	107.083	118.724	117.124	128.754	117.031	119.224	112.936	113.133	108.931	108.17	128.342	117.13	119.089	138.784	128.981	118.854	116.369	119.06
		90	115.95	116.736	108.272	106.301	127.895	126.811	126.97	116.418	116.774	116.164	116.606	125.51	125.324	116.76	117.415	139.003	138.332	116.899	118.998	118.708	118.892	114.139	116.502	105.932	99.1721	106.903	117.068	104.61	118.169	107.105	117.815	116.925	128.735	117.017	118.783	112.928	112.959	108.958	107.814	128.524	115.405	119.092	138.214	128.958	117.171	114.286	118.991
		91	113.721	115.672	108.713	106.949	128.125	126.864	126.986	115.88	115.35	115.386	114.928	126.615	126.692	116.705	116.974	138.533	136.984	116.819	118.978	118.377	118.707	113.137	115.908	106.656	99.1928	106.922	115.477	106.132	117.35	107.159	116.748	116.362	128.67	117.023	117.725	112.954	112.2	109.004	107.59	128.908	113.502	119.154	135.889	128.974	114.3	112.243	118.947
		92	109.607	113.773	108.493	107.295	127.675	126.948	127.04	113.287	112.749	113.463	112.567	126.929	126.961	116.151	116.45	135.677	134.575	116.227	118.446	118.083	118.514	112.314	113.775	106.937	99.2442	106.973	113.067	107.503	115.824	107.246	115.508	115.748	128.611	117.057	116.183	113.014	110.651	109.055	107.706	129.072	112.226	119.424	130.97	129.028	112.497	110.124	118.831
		93	107.832	111.093	108.077	107.542	127.532	127.046	127.133	110.161	109.976	110.667	110.68	127.213	127.131	115.439	115.691	130.683	131.598	114.733	117.336	116.124	118.29	111.05	111.831	107.061	99.327	107.056	110.361	108.364	111.759	107.365	113.34	111.659	127.976	117.061	114.205	113.108	109.994	109.14	108.19	129.262	112.376	120.115	129.824	129.126	112.035	109.738	118.724
		94	107.577	109.699	107.818	108.223	127.486	127.176	127.266	108.55	108.252	109.46	108.714	127.352	127.25	114.13	115.451	122.469	130.023	110.328	114.723	113.814	118.077	109.381	110.371	107.197	99.4394	107.172	109.176	108.778	109.892	107.516	110.768	110.296	127.809	117.074	113.897	113.237	109.551	109.258	108.412	129.419	113.685	120.777	129.235	129.273	113.527	109.477	117.555
		95	107.355	108.736	107.596	110.033	127.569	127.335	127.438	107.625	107.913	108.589	107.972	127.529	127.411	111.289	115.506	125.97	129.027	108.377	112.36	112.011	118.425	108.752	109.183	107.342	99.5633	107.297	108.395	108.417	109.668	107.698	108.898	109.837	127.942	116.824	113.641	113.401	109.645	109.41	108.269	129.596	117.896	121.448	128.996	129.381	115.867	109.377	112.519
		96	107.389	108.196	107.698	112.565	127.7	127.523	127.651	107.672	107.64	108.208	107.887	127.743	127.611	109.002	115.649	109.857	128.267	108.125	110.862	111.138	118.657	108.202	107.984	107.521	99.7176	107.454	107.957	108.202	109.634	107.909	108.157	109.778	128.618	116.419	113.785	113.602	109.773	109.603	108.463	129.78	119.53	121.531	128.484	129.46	118.049	109.362	110.723
		97	107.516	108.108	107.877	114.393	127.293	127.745	127.903	107.752	107.864	107.97	107.867	127.779	127.793	108.014	115.875	109.944	128.178	108.002	110.12	112.265	118.403	108.021	106.632	107.735	99.68	107.516	107.87	108.144	109.777	108.117	107.974	109.847	129.565	115.653	113.963	113.839	109.99	109.83	109.131	129.867	119.686	121.613	127.764	128.685	119.252	109.131	109.645
		98	107.484	108.242	108.113	115.741	126.787	127.662	128.194	107.793	108.122	108.174	107.934	127.656	128	108.104	115.898	110.064	128.215	108.131	109.056	113.84	118.344	107.872	99.7336	107.955	99.5048	107.579	108.075	108.173	110.055	108.178	108.017	110.048	129.208	114.765	114.092	114.113	110.243	110.141	109.521	129.887	119.88	121.139	126.8	127.271	120.18	108.408	109.408
		99	107.147	108.336	108.394	116.343	125.18	127.326	128.429	107.812	108.265	108.412	108.033	126.808	127.601	108.228	115.621	100.106	127.47	108.399	107.69	115.287	118.531	107.904	99.2329	108.03	99.3201	107.227	108.227	108.381	110.12	108.272	108.006	110.154	128.618	114.459	114.25	114.422	110.531	110.485	109.602	129.185	119.416	120.755	125.473	125.941	120.669	107.747	109.09
		100	106.986	108.264	108.709	116.975	122.835	123.832	128.654	107.628	108.393	108.692	107.241	125.265	127.023	108.504	114.692	91.4142	124.743	108.703	106.466	117.079	118.79	108.015	98.7624	108.138	99.0807	106.547	107.745	108.621	109.709	107.646	107.594	109.816	127.415	114.248	114.108	114.657	110.852	110.662	109.736	127.763	119.275	121.006	123.307	124.005	121.133	107.141	107.459
		101	106.942	108.225	109.058	117.579	120.938	121.949	128.116	106.559	107.926	109.006	106.308	124.016	126.163	108.865	109.618	96.4036	114.605	109.043	105.284	118.796	119.177	107.928	98.6909	106.596	99.0295	104.941	107.296	108.326	108.71	106.829	107.19	109.442	125.366	114.759	113.918	114.857	111.21	110.849	110.054	125.618	119.847	121.374	122.29	122.541	121.502	107.233	104.976
		102	106.754	107.228	109.441	118.273	118.72	120.934	127.354	105.097	106.694	109.027	104.817	122.823	121.867	109.265	108.413	89.3884	117.445	109.421	104.152	119.525	119.602	107.627	98.8517	104.955	99.3186	102.805	104.155	108.036	106.078	104.984	106.736	107.9	123.267	115.298	113.746	114.564	111.603	116.708	110.595	123.352	120.663	122.261	121.818	122.021	121.909	107.545	102.809
		103	106.053	105.92	109.86	119.672	113.905	120.299	123.517	103.39	103.395	108.977	103.269	121.782	120.782	109.703	107.657	111.373	105.259	109.836	103.152	120.212	120.067	107.783	99.0426	103.443	99.638	100.316	102.6	107.014	104.534	103.512	106.414	106.586	121.388	114.999	113.601	113.482	112.035	113.539	111.501	121.787	121.958	123.078	121.978	122.095	122.353	108.078	102.011
		104	104.931	103.66	110.315	120.44	113.043	120.648	122.014	101.873	101.687	108.057	101.695	121.264	120.078	110.179	106.51	111.141	103.675	110.288	102.634	120.764	120.568	108.148	98.6855	102.231	100.037	100.36	101.623	105.719	102.963	102.868	106.319	105.441	118.203	113.603	114.152	108.162	112.502	125.014	112.204	120.734	122.511	123.687	122.134	122.4	122.767	108.904	102.05
		105	103.153	102.21	110.808	121.024	113.115	121.034	121.786	101.146	100.925	104.005	101.454	121.16	119.676	110.693	105.251	100.859	102.422	110.78	102.147	121.328	121.107	108.595	98.3207	101.092	100.473	100.434	101.319	104.647	101.283	102.94	106.257	105.281	113.345	112.241	114.623	106.176	113.01	130.783	112.754	120.266	122.994	123.563	122.207	122.229	123.15	110.182	102.342
		106	103.244	101.433	111.339	121.164	113.508	121.481	121.762	101.355	101.084	102.582	101.291	121.479	120.046	111.245	104.552	108.481	101.726	111.31	101.014	121.891	121.68	109.139	97.5913	101.258	100.946	100.806	101.045	104.043	101.344	103.296	105.367	105.226	110.215	110.907	114.492	106.792	113.554	134.179	113.204	120.113	122.718	123.274	121.914	121.587	122.999	112.077	102.687
		107	103.525	101.761	111.91	120.889	113.859	121.966	122.101	101.596	101.522	102.124	101.545	121.419	120.517	111.837	103.982	104.479	101.432	111.882	99.9568	122.259	122.289	109.61	96.7373	101.455	101.455	101.274	101.489	104.044	101.678	103.684	104.443	105.312	109.879	110.183	114.483	107.775	114.143	136.452	113.398	120.147	121.919	122.064	121.134	120.278	122.207	113.703	103.117
		108	104.003	102.119	112.521	120.051	114.208	121.071	122.125	102.596	101.993	102.251	101.92	120.24	121.147	112.47	103.68	98.3493	101.793	112.493	99.1602	122.384	122.8	109.868	94.2779	101.887	102.002	101.749	102.003	104.104	102.105	104.102	99.436	105.51	109.108	112.476	114.97	110.728	114.768	137.481	113.583	119.802	119.968	120.599	119.528	118.849	119.646	114.948	103.579
		109	104.622	102.666	113.174	118.971	114.162	119.207	120.677	103.887	102.499	102.653	102.2	117.623	121.824	113.144	103.388	100.088	102.185	113.147	98.6814	122.219	123.316	109.551	92.9176	102.496	102.59	102.229	102.492	104.52	102.635	104.553	97.6865	105.511	106.945	113.289	115.506	112.54	115.44	138.296	113.7	118.954	117.726	118.919	118.039	117.369	118.685	115.946	103.378
		110	105.134	103.291	113.87	117.135	114.15	116.413	119.033	104.916	103.036	103.008	102.003	116.097	122.552	113.861	102.955	85.0917	102.352	113.844	99.1162	121.79	122.653	107.436	92.5772	103.142	103.177	102.665	102.96	104.968	103.197	104.206	95.3215	104.626	103.678	114.127	116.227	114.206	116.15	138.639	114.164	116.114	115.617	117.703	116.971	117.047	118.344	117.261	102.941
		111	105.384	103.958	114.609	116.109	114.714	115.917	117.814	105.906	102.822	102.891	101.741	114.607	123.294	114.62	102.553	105.388	102.447	114.586	99.5814	119.619	121.327	103.965	92.3909	103.83	103.712	102.255	103.342	104.976	102.792	103.627	90.8357	103.997	102.179	114.854	117.034	115.643	116.912	138.792	114.848	115.467	113.783	117.14	115.676	117.007	119.03	118.706	101.339
		112	105.687	104.664	115.394	115.699	115.328	115.906	117.848	106.656	102.549	102.804	100.74	114.205	124.018	115.428	102.317	93.2567	102.223	115.374	99.82	117.874	119.037	102.09	92.4578	104.447	104.28	101.876	102.509	104.763	102.407	101.514	89.8499	103.791	101.461	115.619	118.116	116.514	117.713	138.952	115.872	115.55	112.167	117.782	109.982	117.696	119.786	119.498	100.307
		113	106.084	105.407	116.222	116.336	116.165	116.449	117.906	107.441	101.834	101.927	99.8327	114.437	124.408	116.276	102.114	83.442	101.854	116.206	99.9492	117.095	117.992	100.809	92.5593	104.77	103.733	100.953	101.462	104.151	101.334	100.084	88.8916	103.566	100.022	116.448	119.265	117.187	118.567	139.629	117.254	116.279	111.173	118.489	103.073	118.419	120.201	120.259	99.5958
		114	106.884	106.185	117.103	117.141	117.059	117.153	117.926	108.283	101.021	100.873	99.1304	114.096	124.212	117.18	101.349	83.8524	100.004	117.09	99.5918	113.151	117.717	100.212	93.1827	105.126	102.673	99.801	99.9174	103.303	100.17	98.7771	88.5329	101.622	98.3692	117.291	120.524	118.577	119.467	139.942	119.996	117.086	110.212	119.357	97.9416	118.801	120.605	120.377	99.0059
		115	108.862	106.9	118.025	118.107	118.014	118.068	118.246	109.152	99.9115	100.323	98.4865	114.144	122.904	118.124	100.267	84.2884	97.9117	118.017	98.2358	108.356	118.264	99.6449	93.8346	103.485	100.507	97.87	98.7392	102.438	98.645	98.1948	88.252	100.039	98.0188	118.117	120.926	119.876	120.42	139.236	127.501	117.954	109.369	120.08	96.767	119.22	120.647	120.495	98.7638
		116	110.106	107.551	118.999	119.127	118.889	118.591	119.002	110.024	98.6935	99.8531	98.0135	114.818	121.01	119.126	99.5325	84.6477	96.7133	119.002	97.751	107.867	119.05	99.2668	94.5735	97.4618	99.2892	97.035	97.8398	101.542	97.5068	97.8337	87.6555	98.88	97.8585	118.58	121.092	121.069	121.409	137.437	129.77	118.828	108.629	120.459	97.1675	118.862	120.708	120.58	98.5832
		117	111.294	108.184	119.989	119.979	119.467	118.625	119.525	110.871	98.7731	100.116	97.5843	115.519	118.924	120.084	98.8281	84.8309	96.2735	119.999	97.8036	114.587	120.081	98.9189	95.392	96.0732	98.2497	96.9805	97.952	100.702	97.9793	98.0291	86.3118	98.8115	98.1646	118.271	121.531	121.774	122.435	136.285	131.236	119.58	107.922	119.938	97.6689	118.461	119.8	119.471	98.5922
		118	111.941	108.716	120.956	120.807	119.54	118.024	119.295	111.21	98.9397	100.41	97.5524	116.211	118.228	120.92	99.3044	85.0399	96.7423	120.901	97.898	99.0357	121.142	100.329	96.2553	96.6548	97.862	97.343	98.5618	99.9264	98.4817	98.6885	84.953	99.0008	98.6202	117.443	120.539	121.946	123.011	135.768	132.469	120.098	110.17	118.492	98.5412	118.049	118.82	116.97	98.6314
		119	112.523	109.915	122.113	120.078	118.648	116.421	118.367	111.677	99.8043	100.716	97.5502	116.917	117.393	121.388	99.8527	84.7334	97.2406	118.501	98.0861	98.9207	122.239	102.891	97.1772	97.2659	97.8365	98.8613	99.2122	100.219	99.3888	99.3821	83.5208	99.6193	99.294	116.242	118.023	121.744	123.545	136.344	133.726	119.721	112.859	118.82	99.4441	117.186	117.337	114.186	99.4633
		120	113.079	111.552	123.684	118.788	117.507	115.625	116.494	112.347	100.699	101.033	98.3251	116.39	116.024	121.011	100.64	84.2833	98.1017	108.298	98.3648	98.8899	122.787	109.193	98.1412	98.0709	98.0024	100.142	99.9458	100.821	100.4	100.23	82.1951	100.543	100.253	115.417	115.995	121.349	122.362	137.17	135.042	119.048	114.199	119.278	100.407	115.919	116.354	113.511	100.412
		121	113.654	112.904	124.545	116.847	116.288	114.924	115.511	113.262	101.364	101.438	99.2068	115.907	115.03	120.342	101.649	83.8321	99.046	118.392	99.257	99.6184	123.351	112.423	99.1683	99.0925	98.8273	101.288	100.71	101.661	101.463	101.11	80.9656	101.367	101.25	114.935	115.652	121.381	121.047	138.315	136.409	118.203	117.926	122.985	101.4	115.977	115.753	113.467	101.29
		122	115.575	114.27	124.963	117.282	115.992	115.213	115.131	114.479	101.976	101.946	99.89	115.493	114.118	118.983	102.708	83.3203	99.8325	115.283	100.18	100.377	121.567	113.893	100.238	100.04	99.6823	102.029	100.576	102.683	102.563	101.387	80.2032	101.833	102.296	115.222	116.622	121.602	119.581	138.9	137.657	117.585	121.648	126.567	102.217	116.393	116.006	114.226	102.141
		123	116.896	115.626	124.689	117.957	116.177	115.587	115.938	115.952	102.507	102.484	100.382	114.997	114.015	117.332	103.824	82.8339	100.536	104.018	101.219	101.162	117.143	115.301	101.37	100.784	100.8	102.079	100.308	103.381	103.73	101.435	80.6352	102.329	103.284	115.713	117.132	122.865	118.687	138.997	138.473	117.266	127.277	129.539	103.048	116.935	116.438	115.003	102.231
		124	117.669	117.403	124.471	119.388	117.17	116.864	116.976	117.617	102.994	101.724	100.641	114.402	113.95	115.262	105	84.5973	100.895	105.187	102.305	101.976	116.439	116.651	102.546	101.56	102.008	101.828	100.27	103.512	104.935	101.167	81.0917	102.178	103.924	117.045	117.582	124.21	118.193	138.392	138.552	120.489	129.205	131.354	103.91	117.574	117.407	115.693	101.498
		125	118.72	119.406	124.311	120.875	118.305	118.207	118.363	119.786	104.034	100.997	99.9104	104.031	112.378	112.595	106.233	87.9265	100.762	106.338	102.976	102.29	115.974	118.092	103.778	101.081	103.312	100.684	100.273	103.671	106.223	100.794	81.8828	102.053	104.605	118.429	118.614	125.681	119.032	136.988	137.101	129.231	130.785	132.995	104.894	118.503	118.441	116.535	101.162
		126	119.828	120.292	124.112	122.426	119.61	119.518	119.516	120.881	105.259	100.682	99.2522	107.831	110.943	106.996	107.545	92.7443	100.043	107.337	103.572	101.981	115.887	119.598	105.056	100.563	104.662	99.7316	99.9211	102.997	107.556	100.483	82.8661	101.553	105.332	119.877	119.748	126.791	120.086	135.699	135.593	132.042	132.433	134.635	107.111	119.469	119.667	117.506	101.142
		127	121.141	120.696	123.933	123.597	120.335	120.397	120.537	121.563	106.42	100.398	98.7208	99.5337	110.293	104.061	108.907	95.547	99.0037	107.075	103.113	101.256	103.621	121.193	106.379	99.6701	106.103	99.2768	99.3599	102.353	108.964	100.215	83.8645	101.02	106.247	120.535	121.077	127.802	121.603	134.524	134.121	133.971	134.162	136.34	108.833	119.527	120.634	118.354	104.072
		128	122.102	120.961	124.137	124.729	120.755	120.163	120.823	121.534	107.585	100.957	98.5006	99.827	109.807	102.848	110.286	97.3246	98.9676	105.429	101.731	100.159	110.537	122.875	107.627	98.7247	107.466	98.8571	99.1088	101.542	110.441	100.778	84.8574	100.41	107.42	120.793	122.151	126.947	122.862	134.747	133.481	135.748	135.971	137.97	110.454	119.579	120.587	119.043	105.13
		129	121.842	120.795	124.366	123.913	119.387	119.498	120.8	121.433	107.544	101.598	99.4823	99.754	109.743	102.473	111.56	98.9475	99.6485	103.816	99.9141	99.4805	103.142	124.633	108.873	99.1121	108.619	98.4829	99.32	100.946	111.983	101.878	85.8762	98.6081	108.194	120.129	122.967	124.885	123.978	135.216	132.463	137.608	137.687	139.191	112.002	118.72	120.491	119.194	111.966
		130	121.259	120.379	124.125	122.599	117.628	118.718	119.654	120.157	107.057	102.479	100.514	99.4979	109.56	102.128	112.416	100.377	100.527	103.693	99.8408	99.6671	101.221	126.479	109.202	99.8238	108.985	98.4202	99.5985	101.342	113.651	102.857	86.5644	90.2475	108.174	119.18	124.331	122.879	123.891	130.466	131.134	139.482	138.539	139.855	113.615	117.937	120.184	119.095	113.568
		131	120.368	119.547	123.922	120.934	116.114	118.464	118.795	119.007	106.856	103.62	102.046	99.9137	109.049	102.942	112.498	101.891	101.71	105.097	100.464	100.093	102.199	128.428	109.198	100.565	108.343	99.626	100.318	101.769	115.32	103.643	87.176	92.9173	108.021	117.841	125.834	122.086	123.404	123.804	129.981	141.286	138.649	139.739	115.31	117.371	120.136	119.544	115.245
		132	120.232	119.319	124.549	121.142	115.755	118.582	118.71	118.783	106.774	104.589	103.607	101.058	108.511	103.836	108.715	103.476	102.759	106.557	101.31	101.18	103.549	130.467	108.462	101.337	107.584	100.911	101.093	102.995	116.944	104.542	88.1082	87.6932	107.072	117.078	127.516	122.984	122.377	123.403	128.367	141.546	138.174	139.384	124.941	117.978	120.237	120.276	116.993
		133	120.63	119.476	124.965	122.158	115.338	120.114	119.488	119.593	108.234	105.296	105.196	102.292	107.907	105.156	105.823	105.092	103.305	107.098	102.811	102.37	105.211	132.603	107.965	102.677	106.776	102.579	102.471	104.252	117.94	105.571	89.1531	84.7118	106.946	117.037	127.91	124.446	122.519	124.744	125.962	141.089	137.748	138.882	130.335	119.332	120.597	121.812	119.45
		134	122.561	121.087	125.142	123.987	114.191	122.191	120.806	121	109.7	106.685	106.504	103.652	108.082	106.622	105.395	106.612	103.799	107.799	104.411	103.975	106.858	134.844	108.109	104.166	106.296	104.192	103.881	104.616	118.753	106.393	90.4697	84.3293	107.116	118.201	127.916	126.542	123.901	126.076	123.698	140.328	137.374	139.19	132.401	121.055	121.273	123.135	122.741
		135	124.027	122.928	125.297	125.858	112.565	124.336	122.471	122.946	110.934	108.403	107.558	104.178	109.351	107.273	106.742	107.222	104.2	109.36	106.143	105.312	108.43	137.215	108.319	105.181	106.073	105.719	104.531	104.969	120.433	107.045	91.9997	84.0189	107.828	119.835	127.788	128.712	125.601	127.352	124.262	139.991	136.987	140.384	137.275	122.691	122.962	123.988	124.317
		136	125.163	124.797	125.465	127.273	108.256	125.188	123.996	124.679	112.02	110.504	108.301	103.776	110.646	107.643	108.206	107.562	104.474	111.072	108.051	105.862	109.19	139.707	108.911	106.134	105.665	106.366	105.042	105.52	122.323	107.697	93.6468	84.0689	108.822	121.933	127.93	130.667	126.903	127.546	124.926	140.499	136.201	142.378	139.728	123.541	124.14	124.891	125.168
		137	125.851	125.288	125.706	127.759	105.75	125.178	124.765	126.078	111.984	112.716	108.913	103.255	111.968	106.967	110.191	107.257	104.538	113.008	110.068	105.821	109.984	142.328	109.44	106.269	105.164	106.414	104.579	105.915	124.411	108.354	95.3657	84.1446	111.078	123.501	128.361	132.261	127.035	127.205	126.099	141.891	134.447	144.595	142.257	124.211	124.579	125.711	125.224
		138	125.85	125.113	126.001	127.035	104.843	124.86	125.523	126.261	111.673	115.032	108.74	102.694	112.521	106.335	112.298	106.949	104.574	115.138	112.204	105.247	108.448	145.039	108.509	106.019	105.068	106.128	104.147	105.88	125.164	108.982	97.2675	85.4895	113.449	124.53	130.292	133.605	127.834	127.305	126.814	143.027	130.809	145.787	144.557	124.725	124.168	124.78	124.808
		139	125.519	124.785	126.466	126.037	104.47	124.229	126.07	126.094	110.399	117.472	108.383	102.619	112.3	105.908	114.529	106.62	104.568	117.416	114.49	104.984	107.203	147.372	107.39	105.648	105.445	104.921	104.413	106.603	125.596	109.495	99.4626	86.9562	114.315	124.125	132.69	135.61	128.717	126.958	126.928	144.982	131.439	146.651	145.728	124.748	123.819	124.141	123.883
		140	125.227	124.481	126.845	125.596	105.066	123.768	125.828	125.77	110.123	120.028	109.198	102.938	109.797	105.513	116.892	106.539	104.674	119.826	116.898	104.822	106.676	148.689	105.465	105.205	106.105	104.855	104.806	114.466	124.958	110.762	102.274	88.7213	113.643	123.885	135.407	138.391	128.113	126.26	126.895	146.952	132.204	147.378	144.741	124.919	124.333	124.387	124.263
		141	125.034	124.194	126.47	125.29	106.56	123.769	125.53	125.63	110.294	122.429	110.214	103.634	109.427	106.191	119.513	106.978	105.434	122.303	119.443	105.326	107.566	147.759	105.738	105.524	107.052	105.055	106.71	110.092	123.997	112.675	106.057	90.5651	112.979	123.737	137.857	140.769	127.71	126.035	126.837	147.775	133.236	147.07	144.033	126.402	125.485	125.614	125.427
		142	125.14	124.13	125.949	125.35	108.881	123.828	125.194	125.597	112.429	124.161	110.958	105.477	109.882	107.081	122.376	107.625	106.451	123.523	122.14	106.267	108.917	146.93	106.207	106.206	108.762	106.454	108.798	115.803	123.514	114.497	108.516	92.1483	112.408	124.207	139.166	139.972	127.66	125.978	127.531	148.344	132.93	146.718	144.586	128.505	127.934	128.016	127.171
		143	124.821	124.259	124.996	125.889	111.043	124.039	125.597	126.3	114.646	124.351	111.737	107.706	110.952	108.639	123.013	108.84	108.269	124.423	125.004	108.088	111.322	146.341	108.385	108.317	110.8	108.288	111.163	126.777	125.091	115.486	110.095	93.6349	111.888	124.976	139.428	138.222	128.904	127.209	128.898	148.191	131.94	146.323	144.751	130.877	130.928	130.948	128.97
		144	124.011	122.999	123.5	127.013	112.704	122.625	126.101	127.687	116.965	121.251	112.762	110.212	112.3	110.5	122.665	110.74	110.294	123.038	128.033	110.481	113.453	146.303	110.578	110.525	112.088	110.444	112.972	129.45	127.38	115.926	111.677	94.6139	111.718	127.371	139.215	136.66	131.095	128.825	131.067	147.577	132.593	135.164	144.195	132.292	132.607	132.821	131.047
		145	120.39	120.267	121.103	126.935	113.681	117.209	125.676	130.689	117.073	116.231	113.651	112	112.919	113.091	121.356	113.093	112.497	119.395	131.089	112.527	114.995	141.869	112.73	112.849	113.655	111.952	114.334	133.702	130.442	116.644	113.41	96.1552	111.789	130.451	138.631	135.23	134.216	130.762	133.781	149.073	133.405	134.471	142.515	133.136	133.404	133.617	134.112
		146	117.38	117.57	117.293	126.464	113.563	114.986	125.572	133.618	116.795	114.721	113.428	112.934	113.53	114.343	119.884	114.547	112.931	118.778	133.473	113.475	115.349	140.733	113.572	113.424	115.443	112.622	115.148	135.963	133.201	117.509	115.037	98.2746	111.894	133.762	135.342	135.652	136.474	133.967	135.18	151.928	134.219	134.33	138.954	133.627	133.061	133.659	137.092
		147	116.262	115.703	114.752	124.928	113.203	113.596	126.785	134.746	115.986	113.904	113.275	113.029	113.55	115.084	116.751	115.28	113.143	118.709	135.311	113.812	115.665	137.59	113.949	113.855	116.656	112.848	114.848	136.889	134.709	120.091	116.465	100.826	112.032	135.908	133.744	137.087	136.264	137.523	136.188	154.299	134.789	135.241	135.532	133.362	131.571	133.353	137.269
		148	115.622	115.19	114.543	119.012	113.087	112.507	127.108	135.358	115.375	113.783	113.213	112.919	113.483	115.248	116.275	115.084	112.853	118.981	136.664	114.272	115.903	137.395	113.786	113.78	117.968	112.923	114.415	137.578	134.656	123.371	115.94	103.582	112.159	136.741	132.314	137.131	135.881	141.319	137.253	155.541	135.337	135.467	134.028	133.174	128.182	133.372	136.717
		149	115.52	114.823	115.967	117.014	113.253	112.713	126.832	135.684	115.704	114.104	113.386	112.636	113.572	115.098	116.169	114.889	112.713	119.344	137.406	114.784	115.971	136.731	113.956	113.723	120.783	113.92	114.529	137.601	134.735	128.101	115.312	106.526	112.311	135.844	131.832	136.485	136.173	145.354	137.776	155.938	136.095	135.217	133.746	133.098	122.943	133.993	136.207
		150	115.713	115.611	118.4	114.068	113.579	113.325	125.829	137.458	117.105	114.991	114.1	113.121	113.78	114.482	116.565	114.709	113.237	120.512	138.328	114.796	115.851	136.054	114.529	114.23	121.657	117.792	115.113	137.629	135.039	133.676	114.497	109.669	113.113	135.183	133.139	136.275	136.785	149.72	138.349	155.622	137.292	131.517	134.644	133.648	122.231	135.427	137.941
		151	118.101	117.652	121.815	113.874	114.064	113.744	124.775	138.873	120.882	117.323	115.107	114.378	115.219	114.021	117.538	114.821	114.572	121.546	139.404	114.861	116.391	136.531	115.591	115.494	122.192	133.124	117.839	137.627	136.628	137.702	115.118	113.037	114.371	135.246	134.471	136.512	137.797	154.375	139.279	150.189	139.504	129.352	138.235	134.412	121.865	138.018	141.611
		152	121.308	120.523	124.817	113.751	113.678	113.902	124.871	138.236	124.01	121.013	117.056	117.143	117.77	114.16	118.917	115.264	116.993	122.56	140.658	117.285	117.627	136.819	117.158	117.704	122.576	139.767	121.25	136.681	139.157	141.723	116.093	116.663	117.267	135.391	134.403	138.021	137.405	156.943	142.562	150.532	142.417	129.151	141.89	134.214	121.968	140.192	143.46
		153	124.032	122.97	125.85	113.793	113.042	112.617	124.976	130.725	125.895	124.166	119.967	120.784	121.432	113.975	121.532	115.636	120.49	124.131	143.645	120.721	121.214	136.846	120.877	121.202	123.995	143.986	123.667	135.412	142.924	144.904	118.031	120.444	121.017	135.006	131.249	138.851	136.988	146.349	145.124	144.729	144.232	128.981	143.741	134.304	122.131	139.717	143.975
		154	125.649	123.772	126.67	113.977	111.727	111.252	124.971	133.7	126.734	126.082	122.473	123.501	124.338	113.405	124.454	115.968	123.303	125.711	146.755	123.545	125.36	136.928	124.649	124.185	126.106	145.765	125.178	128.12	145.89	147.903	120.72	123.53	123.522	132.694	126.91	139.159	136.489	143.106	146.132	145.446	145.23	128.239	144.574	134.925	122.459	138.826	143.964
		155	126.242	124.989	126.778	114.401	109.251	108.708	124.982	126.423	127.475	126.529	124.045	125.04	125.84	111.616	126.576	115.675	125.035	125.868	147.815	124.608	126.994	136.994	125.936	124.923	126.651	146.505	126.071	128.047	146.918	149.131	123.202	125.01	125.028	128.739	127.512	139.013	135.518	155.061	146.27	146.277	145.927	127.519	144.541	134.813	122.8	138.122	143.914
		156	127.694	126.885	127.318	114.794	105.797	108.531	125.01	127.023	127.667	126.927	125.031	125.335	126.306	109.006	127.495	115.417	125.319	126.089	148.063	123.392	127.772	136.933	126.494	125.582	127.026	146.242	126.461	128.154	146.544	149.424	124.397	125.196	125.267	127.062	128.582	139.871	134.529	134.53	146.889	146.598	146.109	126.928	143.986	134.539	123.105	139.566	144.21
		157	129.14	129.75	128.134	115.066	105.156	108.571	124.84	127.684	127.953	127.228	125.911	125.642	126.55	106.992	127.364	115.949	125	126.385	147.989	122.073	128.024	137.363	126.538	126.203	127.231	146.953	126.71	128.745	146.623	148.202	125.859	125.674	125.757	127.291	129.417	141.24	133.604	131.605	147.809	146.679	146.138	128.403	144.139	133.642	123.99	137.477	144.961
		158	130.581	131.445	127.811	115.696	104.941	109.351	124.631	128.407	128.702	128.371	127.457	125.972	126.709	106.445	128.306	116.615	125.286	127.514	148.688	121.825	129.109	138.308	127.099	126.775	128.303	149.139	128.498	129.879	146.964	147.902	127.593	126.447	126.932	127.979	129.798	140.002	133.217	133.008	148.764	147.223	146.112	131.339	144.184	133.127	126.092	134.769	144.559
		159	129.275	131.022	127.423	116.841	106.283	110.754	125.294	131.504	131.935	131.399	131.173	126.91	126.999	106.032	131.242	116.593	126.27	129.354	149.238	122.18	131.439	138.324	128.457	127.315	131.319	153.681	131.909	132.342	148.515	147.395	129.721	130.785	131.189	129.176	131.595	138.903	133.365	134.886	149.241	147.772	145.371	134.148	143.008	133.681	130.888	134.597	143.249
		160	128	121.928	126.378	117.981	108.993	113.698	126.285	136.554	137.057	135.98	135.855	128.344	128.422	107.297	135.287	116.607	127.702	132.282	149.205	126.221	134.957	138.517	131.667	131.292	135.636	158.656	137.145	136.617	148.359	146.318	132.442	133.77	135.325	132.067	133.381	137.972	137.283	136.95	148.52	148.311	142.913	135.479	139.162	137.042	134.839	135.586	138.54
		161	127.124	124.196	125.117	119.14	114.039	117.444	126.236	138.862	139.595	139.051	138.343	130.439	132.422	109.439	137.811	116.916	128.546	136.554	146.867	132.414	137.381	139.832	136.149	136.301	137.983	160.197	140.754	139.572	143.74	142.771	136.672	137.404	136.677	135.879	134.82	139.657	139.346	138.421	143.722	145.905	139.225	135.796	136.623	138.691	136.474	136.014	136.824
		162	127.215	117.186	123.499	119.614	120.34	118.196	125.519	139.083	139.562	140.735	140.571	133.123	134.771	113.41	139.748	117.376	128.152	138.575	142.031	138.06	139.231	140.617	138.088	138.528	139.477	160.944	141.539	140.89	140.405	140.781	138.329	138.605	137.176	137.112	136.011	141.281	140.388	138.997	140.353	141.662	137.12	136.531	136.12	139.387	136.557	136.313	135.991
		163	127.289	118.506	122.673	120.041	127.481	118.617	123.391	139.459	140.085	141.793	147.005	137.428	136.345	116.901	140.408	118.521	127.835	138.984	141.004	140.208	139.639	141.161	138.696	139.358	140.913	161.589	140.416	140.774	139.988	140.096	139.786	138.969	137.522	137.109	136.905	142.608	141.295	139.361	140.298	139.365	136.281	137.408	135.677	138.289	137.227	136.527	136.428
		164	125.928	119.991	122.017	120.584	133.912	118.624	121.852	140.053	141.399	142.273	151.242	138.654	137.736	118.434	141.008	119.527	127.614	138.782	141.082	139.734	140.064	141.147	139.599	139.955	141.521	162.052	140.451	141.048	140.046	140.297	141.323	138.845	138.016	137.495	137.547	141.903	142.62	139.398	140.921	138.963	137.174	138.746	136.566	138.221	138.51	136.852	137.038
		165	122.343	122.353	121.807	121.226	134.107	119.021	120.649	141.62	145.298	144.418	152.193	140.004	139.301	118.901	141.735	120.276	129.009	132.691	140.224	135.788	141.128	141.419	141.651	141.079	143.986	162.047	142.156	141.691	141.81	142.702	144.399	140.002	138.938	138.447	139.206	142.226	143.462	139.991	143.365	139.061	142.107	139.554	136.839	138.208	139.093	137.356	137.733
		166	121.372	124.574	122.967	122.319	134.344	120.945	119.923	142.859	152.136	147.343	153.18	141.878	143.154	119.429	145.494	121.003	129.78	129.876	138.807	130.866	141.182	142.048	145.721	144.758	151.417	160.958	150.29	144.899	144.875	150.623	151.25	144.474	140.183	140.489	141.951	142.996	144.137	141.426	152.284	140.289	147.635	139.939	136.881	138.183	138.79	138.167	137.976
		167	121.697	124.509	128.31	123.048	133.848	123.307	122.528	143.274	154.849	152.724	154.657	146.367	146.937	120.226	153.228	121.746	130.104	131.048	132.877	129.46	136.394	141.404	152.405	152.922	154.799	159.027	153.878	153.988	153.002	153.11	153.707	151.982	140.747	141.849	147.214	144.134	144.422	142.825	155.413	139.883	152.373	139.15	135.656	137.425	137.446	137.674	137.378
		168	121.894	124.482	134.542	123.43	133.389	128.603	128.19	142.844	154.948	156.787	155.919	153.096	152.954	122.823	155.81	123.99	130.654	131.797	131.316	128.979	133.127	139.803	154.856	155.446	156.405	157.432	155.137	157.129	154.447	153.919	154.892	154.392	140.555	142.602	150.884	144.205	144.259	142.827	155.292	139.198	153.851	137.501	134.151	136.306	135.21	136.8	134.153
		169	122.107	123.979	136.487	123.453	133.624	132.713	131.273	137.864	151.278	159.276	156.374	154.933	154.507	129.574	156.856	130.272	131.402	132.496	131.604	130.926	133.065	136.816	155.984	156.028	157.481	156.802	155.799	159.608	155.241	155.052	155.563	155.479	139.349	142.184	151.034	143.177	143.76	141.739	152.869	136.927	154.341	136.099	132.507	135.418	133.256	135.675	131.733
		170	121.984	122.281	136.617	123.307	134.423	133.536	132.275	136.369	148.519	159.714	157.229	156.06	155.722	132.756	157.661	134.357	132.23	133.344	131.994	132.748	133.64	135.414	155.966	155.936	158.875	157.685	156.844	161.441	156.166	156.69	156.242	156.281	136.11	138.337	149.707	140.074	142.07	139.004	148.879	134.668	154.351	136.296	131.408	134.369	132.177	134.748	131.178
		171	121.726	120.284	136.586	123.788	135.307	132.345	133.083	136.649	148.287	160.395	158.626	157.809	157.245	134.437	158.191	137.537	133.236	136.354	132.62	133.989	135.135	135.011	152.072	157.64	159.676	158.196	158.386	163.295	157.718	158.784	157.43	157.19	135.096	135.543	147.928	137.437	138.892	139.21	146.453	134.129	153.357	137.352	131.067	132.991	132.191	133.916	131.022
		172	120.636	118.418	137.647	125.027	136.247	131.603	134.179	137.781	146.559	160.767	160.755	159.247	158.903	135.682	158.423	140.828	134.598	139.878	133.394	135.09	136.904	135.164	152.277	160.178	159.89	158.261	159.798	172.361	160.341	159.817	158.001	158.455	134.747	133.743	146.102	135.913	137.22	139.498	142.599	134.278	149.8	137.864	131.273	133.834	133.066	133.922	132.129
		173	121.391	117.302	142.328	128.168	138.65	131.307	135.612	138.526	141.122	159.79	162.56	158.662	158.502	137.646	158.906	141.933	135.978	140.557	135.363	136.553	138.626	136.609	149.183	160.465	158.345	157.756	159.414	173.868	161.405	159.845	158.401	158.549	135.057	134.412	142.703	135.904	137.252	139.852	137.86	135.605	143.239	136.503	132.109	139.645	134.204	134.122	133.931
		174	124.144	116.627	142.877	129.109	138.532	127.898	137.851	140.225	140.964	157.491	161.586	156.788	156.445	139.624	159.788	142.132	137.247	139.95	143.093	138.05	139.989	138.463	149.036	159.581	156.199	156.325	159.937	173.957	160.345	158.056	158.622	156.862	143.033	135.565	138.791	136.683	138.629	139.228	137.105	136.271	140.685	135.897	132.712	148.155	135.051	134.482	135.072
		175	127.585	117.106	142.992	129.615	138.443	127.108	138.105	145.698	142.58	154.749	154.484	154.754	155.765	140.883	159.953	142.22	138.381	139.481	149.524	138.78	140.51	138.652	149.781	156.839	154.61	154.78	162.006	173.519	156.221	154.677	159.681	154.634	150.742	136.972	137.892	137.909	139.691	138.739	137.099	136.604	138.831	135.308	132.538	149.698	134.963	133.836	134.78
		176	132.018	118.245	142.886	130.282	138.268	127.099	137.863	146.553	150.751	152.609	153.825	153.763	156.397	141.645	157.178	142.158	139.258	138.753	148.425	138.379	140.466	138.502	150.308	154.82	154.094	153.995	163.048	172.231	154.086	154.088	156.104	153.62	151.342	136.585	137.962	138.274	140.104	138.546	135.748	135.443	135.351	134.423	131.574	150.636	134.271	132.977	133.984
		177	145.662	127.838	142.823	131.895	138.133	129.157	137.609	146.408	154.102	150.952	154.099	154.734	158.008	143.908	155.919	141.075	140.732	137.606	144.634	137.273	139.805	136.967	149.684	153.743	154.229	154.128	159.272	166.575	153.698	154.49	154.28	153.72	152.07	136.183	137.547	138.266	138.937	136.775	134.341	133.661	131.51	133.603	130.215	151.692	132.701	131.697	132.764
		178	146.285	131.27	139.118	134.222	138.021	130.834	138.601	146.541	150.395	153.08	155.712	158.753	157.92	147.714	156.689	141.829	143.072	134.833	143.058	135.423	138.188	135.508	147.387	154.777	156.217	155.29	157.549	162.241	153.507	155.954	154.758	154.226	153.104	134.002	136.826	136.034	137.029	134.229	133.153	132.068	130.143	132.838	129.365	152.145	131.076	130.595	131.494
		179	146.943	133.648	136.98	135.28	137.95	132.431	141.034	146.675	149.914	157.216	157.832	159.373	157.871	147.98	158.219	144.303	145.298	133.987	142.161	134.551	137.832	135.75	147.661	156.424	156.779	156.165	156.69	161.352	147.948	156.85	156.74	155.923	154.84	132.216	136.112	133.943	136.95	133.795	133.519	131.668	129.699	132.515	129.616	151.507	131.394	129.641	131.421
		180	147.602	141.124	143.503	136.338	143.137	134.027	143.651	146.809	149.433	156.34	157.348	157.055	156.527	147.553	158.708	144.483	148.597	134.448	140.844	135.735	137.477	135.992	147.935	156.743	156.266	155.642	155.831	161.359	145.649	156.239	157.033	155.136	154.938	132.451	136.288	133.952	136.871	133.362	138.316	132.568	130.906	135.991	129.867	150.385	131.713	130.646	131.348
		181	148.26	148.6	150.025	137.396	148.323	135.624	146.267	146.943	148.952	155.464	156.864	154.736	155.183	147.125	159.197	144.662	151.896	134.909	139.527	136.92	137.122	136.233	148.209	157.063	155.753	155.119	154.972	161.366	143.35	155.628	157.327	154.348	155.037	132.686	136.464	133.961	136.792	132.928	143.114	133.469	132.113	139.467	130.118	149.262	132.031	131.65	131.275
		182	152.513	150.601	152.796	138.223	151.993	150.04	150.414	149.958	151.525	154.588	155.169	152.717	153.152	146.697	157.08	144.842	152.925	135.37	138.21	148.02	138.214	137.835	148.483	155.39	155.24	154.596	153.117	161.373	140.26	154.164	157.62	152.944	153.933	132.922	136.64	133.971	150.646	134.117	148.955	134.37	134.285	140.739	131.507	148.14	133.696	133.648	133.232
		183	153.61	152.084	153.586	138.031	152.916	150.346	151.669	151.504	152.832	153.189	154.15	151.556	152.137	150.765	155.806	143.307	153.151	136.762	140.876	152.035	138.225	138.268	151.371	154.09	155.593	154.277	152.19	159.78	138.032	153.596	153.097	151.922	152.402	134.568	136.7	135.28	152.402	136.198	150.753	134.816	134.389	141.581	132.329	149.097	133.589	133.666	134.407
		184	156.927	153.324	156.116	136.672	154.314	149.788	153.977	149.276	153.081	151.975	152.489	150.965	151.365	151.736	155.911	141.947	153.141	137.619	149.311	153.409	133.127	138.09	153.691	153.822	156.356	154.446	152.195	155.796	137.025	153.576	152.408	152.596	152.317	137.112	137.438	137.035	154.246	136.587	151.168	134.473	134.399	141.521	132.306	150.292	133.226	133.417	133.658
		185	160.093	155.567	159.022	134.379	156.529	147.124	156.14	147.232	152.621	150.313	147.994	149.975	150.753	151.001	156.705	140.254	152.682	136.705	152.713	154.732	130.892	137.481	148.608	154.142	156.806	154.87	153.82	148.344	136.886	153.905	153.324	153.555	151.323	137.886	138.581	137.636	155.792	135.747	151.272	133.838	133.662	142.753	131.535	152.248	132.643	132.904	132.463
		186	160.155	158.934	160.29	133.149	151.25	146.971	157.258	146.682	150.123	148.618	137.056	148.798	149.137	150.903	158.967	138.064	145.032	135.475	156.012	156.54	130.887	136.203	146.302	154.559	157.749	155.83	155.968	144.412	137.099	155.236	155.415	154.373	143.002	141.462	138.733	138.32	156.658	133.959	150.629	132.937	132.598	148.52	130.656	153.957	131.683	132.282	131.293
		187	158.442	158.966	161.66	134.396	144.265	147.411	156.725	147.821	147.318	139.89	135.588	147.651	148.127	151.163	159.88	136.467	144.547	134.588	160.186	157.94	132.734	135.446	146.283	140.147	158.147	157.14	156.999	144.406	137.772	155.815	156.614	152.917	135.098	147.636	136.906	141.206	156.717	132.986	147.906	132.421	131.233	151.596	130.288	154.11	130.697	131.664	130.65
		188	157.358	158.35	164.606	136.762	143.704	148.08	154.324	150.31	147.232	136.157	135.709	146.522	147.562	152.153	159.804	139.629	144.233	134.813	159.647	158.774	134.28	135.101	146.54	135.567	156.615	157.365	157.152	144.877	136.263	156.064	155.907	147.759	133.546	153.423	134.397	143.614	155.472	132.563	147.694	134.014	130.903	151.195	130.577	153.214	131.46	133.71	130.828
		189	157.086	157.098	166.469	140.508	144.545	149.652	153.18	152.368	150.696	136.919	137.079	144.584	147.595	154.302	159.054	145.449	144.326	135.276	157.219	162.428	135.82	136.999	147.564	135.395	154.609	156.86	156.406	146.286	135.581	155.021	154.603	146.271	132.755	154.225	134.349	143.17	149.688	132.871	148.472	139.608	131.213	150.927	131.282	151.998	132.82	136.083	131.872
		190	157.626	156.493	166.497	154.378	146.427	152.185	153.763	153.099	153.429	140.046	140.362	142.933	149.713	158.631	157.034	156.873	143.457	137.324	156.25	165.717	138.428	139.454	150.254	137.089	153.99	156.079	155.441	146.156	146.056	154.357	154.088	145.065	134.616	153.951	135.501	141.059	147.011	133.479	150.03	149.652	132.906	151.114	132.581	149.677	134.554	137.018	135.193
		191	160.595	158.047	165.431	153.933	152.374	156.156	155.601	153.428	154.638	140.564	141.658	141.998	152.82	158.783	156.633	156.685	142.693	138.843	155.535	161.297	140.473	140.48	152.637	140.425	154.109	155.218	154.915	145.867	154.325	154.462	154.122	143.693	137.94	153.675	137.11	138.929	147.882	134.826	148.608	153.184	135.172	151.147	134.155	143.225	135.394	136.812	137.064
		192	163.635	161.022	164.916	150.554	152.468	158.592	159.212	152.429	153.797	141.124	142.99	141.229	154.724	159.32	158.321	157.08	142.053	139.704	154.735	154.144	141.703	140.234	155.321	141.704	155.398	156.005	155.624	145.832	156.447	155.21	155.852	141.647	138.877	153.561	137.5	138.219	149.005	136.337	143.999	156.044	136.915	148.065	134.618	140.182	135.778	137.943	138.03
		193	163.954	162.532	164.626	148.505	150.762	160.053	160.106	151.836	148.871	141.111	144.366	140.353	156.017	160.011	162.744	157.731	142.23	139.692	152.979	150.652	143.091	139.418	159.816	142.584	157.738	158.286	158.046	147.859	157.986	157.759	158.218	138.581	138.627	155.851	137.787	138.135	148.548	137.172	142.924	158.119	142.645	139.238	134.438	140.221	135.62	140.218	138.589
		194	162.963	162.954	163.592	148.883	145.255	160.787	159.963	151.979	147.184	140.713	142.44	139.204	156.177	160.523	165.194	157.334	142.643	138.66	150.034	144.47	144.784	138.986	160.748	142.524	159.746	159.929	160.274	151.109	158.859	159.427	158.856	136.65	137.003	158.763	136.663	138.105	144.23	137.081	141.258	157.686	146.27	135.717	134.099	140.894	135.025	144.776	138.774
		195	161.802	161.284	162.129	150.332	142.732	159.895	158.332	153.308	143.656	139.567	141.065	138.737	153.321	159.746	163.697	156.302	142.924	136.943	143.223	139.683	144.591	139.794	160.074	141.409	159.754	159.939	160.658	153.46	157.082	160.048	158.418	135.7	136.53	158.892	136.45	136.95	137.624	134.803	138.786	157.148	146.498	134.737	134.055	139.805	134.544	145.622	138.681
		196	160.997	155.12	161.047	147.245	143.172	159.521	157.571	156.724	140.551	139.84	140.313	138.974	152.837	158.792	161.468	156.217	141.275	135.816	137.865	139.873	142.175	140.721	158.294	139.745	158.689	159.271	160.195	153.614	154.647	159.986	156.728	134.976	136.539	158.482	136.446	136.385	137.245	132.891	138.173	156.751	146.638	134.492	134.442	137.778	134.697	144.267	136.906
		197	159.867	149.839	160.433	143.677	144.341	158.917	157.728	160.371	140.107	141.587	140.8	140.271	154.367	158.222	160.527	157.529	139.291	135.557	137.173	140.343	140.404	141.626	157.016	139.869	158.092	159.148	159.54	153.111	154.497	158.06	156.46	134.833	137.695	157.739	137.588	136.198	137.955	130.846	142.82	156.319	152.591	135.833	135.425	137.612	135.546	141.993	136.889
		198	158.769	147.94	160.172	141.319	145.465	157.292	158.067	164.156	146.579	145.018	146.944	142.213	157.681	158.654	159.733	156.19	137.784	135.431	136.717	140.06	141.127	142.205	157.415	141.527	159.19	159.527	159.657	150.83	156.403	157.258	156.611	135.315	139.292	157.183	139.286	137.204	140.283	128.422	145.324	156.702	156.467	139.95	136.992	139.095	136.915	140.195	138.037
		199	155.542	147.601	158.153	137.995	145.875	152.326	155.891	163.062	147.592	146.392	155.259	143.993	155.932	158.589	158.223	151.883	135.289	134.413	135.431	137.547	144.243	143.812	155.068	143.938	161.812	160.393	160.931	149.424	158.098	156.704	157.131	136.578	140.939	156.543	141.505	138.909	142.508	128.155	145.452	157.591	159.294	143.997	139.909	140.324	142.405	140.257	140.162
		200	149.834	148.792	154.842	133.938	145.339	150.029	150.124	159.833	147.058	146.472	155.138	145.668	154.16	157.251	155.247	150.004	134.009	133.312	134.706	131.674	145.598	144.547	150.451	145.291	165.332	163.262	163.504	148.335	160.236	155.862	156.589	137.803	140.868	155.165	142.86	140.428	143.129	130.156	145.771	160.323	161.765	142.787	140.729	140.158	143.175	140.296	140.423
		201	146.777	150.029	150.038	131.686	144.781	149.374	147.89	155.811	145.508	146.55	154.919	147.332	152.354	152.854	152.38	148.931	133.423	132.181	134.252	127.124	144.88	144.053	149.051	145.332	166.62	166.02	165.204	146.378	157.951	152.783	153.226	137.872	136.574	151.598	142.397	139.182	143.498	136.931	146.812	163.012	162.423	141.31	146.014	139.753	142.239	139.786	140.452
		202	146.001	151.139	147.962	138.184	144.894	152.146	147.44	153.444	144.768	148.238	154.626	149.638	150.792	147.545	151.729	147.899	133.648	132.365	133.791	124.879	144.058	142.112	151.175	144.924	166.891	165.478	165.537	144.012	152.491	147.182	147.578	137.367	128.893	146.42	141.961	126.964	142.873	139.13	149.785	163.569	162.392	140.216	149.212	139.465	141.241	139.982	139.865
		203	147.25	149.139	146.439	144.486	147.783	156.036	147.448	150.087	144.944	152.379	153.581	157.051	151.689	144.697	151.299	146.861	133.423	132.542	133.46	123.913	143.331	139.34	153.922	145.133	166.267	165.201	165.232	143.707	146.618	143.555	143.946	136.585	124.38	141.702	141.563	123.043	143.01	140.275	153.458	163.111	162.467	140.346	150.301	140.276	141.045	140.714	140.28
		204	148.889	145.601	144.448	146.912	150.935	156.987	146.912	146.424	145.854	153.678	152.703	160.53	151.724	145.283	150.943	145.792	133.015	132.047	133.22	123.626	142.888	135.235	152.621	146.186	165.555	165.118	165.259	145.197	143.717	143.708	142.492	135.165	123.577	140.359	141.434	122.778	143.761	141.252	152.589	162.339	163.063	140.746	149.309	141.686	141.131	142.815	140.928
		205	149.382	143.745	140.82	154.145	153.693	155.295	145.725	143.806	146.61	154.448	152.385	160.661	151.262	148.611	151.19	145.017	132.744	131.748	132.605	122.969	142.484	132.938	148.942	148.979	164.595	165.241	165.403	148.069	144.338	144.064	141.659	132.523	126.271	140.603	141.418	124.243	145.218	141.832	148.966	162.219	163.308	141.503	147.179	144.534	143.201	145.162	142.155
		206	148.404	143.545	139.21	154.673	154.08	154.66	143.782	141.305	147.309	155.395	152.796	156.975	151.78	151.346	153.406	144.297	132.646	131.655	132.097	122.011	141.959	131.956	144.108	150.266	163.168	164.217	164.833	153.318	148.117	144.629	140.725	132.286	130.724	141.008	141.613	127.383	150.549	141.708	144.064	161.738	162.914	146.759	146.471	147.283	146.69	147.213	144.217
		207	147.75	143.651	141.35	153.958	153.945	154.541	142.428	138.283	148.769	154.636	152.161	153.079	151.725	152.193	154.538	143.427	133.152	131.528	131.846	119.985	140.765	131.983	139.698	150.412	160.585	162.148	163.255	153.577	151.002	143.066	138.348	139.536	131.914	140.277	140.369	129.54	152.622	140.588	139.372	159.604	160.886	149.945	145.253	148.321	148.312	148.586	146.425
		208	146.923	143.077	144.124	152.723	153.91	154.14	142.724	135.149	151.109	153.865	151.088	152.145	151.566	152.211	154.624	144.262	135.191	131.427	130.925	116.966	138.083	131.6	136.355	150.38	155.801	156.589	159.994	152.663	151.369	141.594	134.668	146.796	132.117	138.063	137.782	130.335	153.611	139.854	135.025	155.448	155.343	148.377	143.056	148.019	148.999	148.662	148.004
		209	145.939	142.855	145.466	152.628	154.202	153.859	143.375	133.377	151.297	153.276	150.736	151.286	152.119	151.411	153.325	145.901	140.132	131.404	129.965	113.824	135.35	131.329	133.968	149.8	152.702	153.529	154.838	151.27	151.289	140.683	131.959	149.583	132.217	134.325	134.47	129.53	153.253	140.32	131.965	150.944	148.339	145.797	133.123	148.268	149.027	148.265	148.431
		210	145.932	143.012	146.793	152.914	154.478	153.276	147.27	133.068	149.544	153.193	151.341	150.631	153.006	151.818	152.855	151.993	140.765	131.788	129.546	111.574	133.679	131.357	132.006	149.213	151.355	153.967	151.264	150.442	150.827	141.508	130.574	149.149	130.797	131.017	132.005	129.251	152.821	139.812	130.736	149.396	147.244	141.834	129.639	148.79	148.88	148.096	148.538
		211	146.018	143.793	147.906	153.471	154.655	152.299	149.942	133.085	146.616	153.538	152.315	150.433	153.695	152.181	152.701	155.303	140.695	132.781	129.563	110.942	132.927	131.513	130.936	148.766	151.055	153.833	151.375	149.964	149.946	143.111	130.467	148.786	130.828	129.184	131.139	129.914	152.223	138.858	130.38	149.346	148.247	140.059	128.932	148.963	148.863	148.685	148.398
		212	146.123	144.421	146.63	152.008	152.62	149.11	150.523	133.089	144.741	153.78	151.968	149.981	152.596	151.856	152.485	154.136	139.058	136.425	130.212	111.552	133.264	131.758	131.067	148.819	151.726	152.501	151.291	149.353	150.178	144.778	131.846	148.637	131.729	129.948	131.692	131.121	151.768	137.963	130.346	148.982	148.807	139.085	130.317	148.78	149.108	148.73	148.009
		213	146.099	144.763	142.252	148.677	150.725	145.316	148.4	132.545	143.637	153.397	150.847	149.053	150.793	150.569	151.19	152.097	139.034	137.504	130.42	113.694	133.993	131.162	131.22	148.555	150.896	150.725	150.658	148.221	150.915	144.989	136.531	148.93	135.354	132.846	134.024	132.854	150.828	138.563	129.812	148.204	149.03	138.541	134.793	147.93	148.19	147.926	146.866
		214	146.749	144.249	138.108	145.333	148.245	141.668	146.287	132.41	143.283	152.536	148.625	147.316	149.377	149.205	148.791	148.344	139.949	136.72	129.93	120.076	133.063	130.104	129.755	147.776	148.502	149.625	148.377	146.013	150.073	143.37	139.156	147.76	138.356	137.459	139.282	137.527	149.333	139.905	129.009	146.63	147.727	138.522	136.895	145.072	147.606	145.072	144.846
		215	147.667	143.711	135.169	144.058	145.801	138.372	144.963	133.208	143.316	150.843	145.581	144.511	147.006	148.01	145.083	144.717	141.161	134.431	127.155	121.129	130.88	127.574	128.134	146.678	145.564	147.3	144.937	144.668	147.869	140.678	139.437	146.157	139.295	138.736	140.101	140.12	146.911	140.702	128.268	144.451	145.287	138.583	137.533	142.157	147.999	143.298	141.595
		216	147.939	143.587	134.486	143.722	144.65	136.149	144.344	133.583	143.555	148.363	143.197	143.74	144.046	147.81	141.589	142.942	141.699	132.074	124.494	121.043	127.595	125.102	126.335	145.716	143.596	144.256	142.989	143.797	144.738	137.668	139.24	144.072	139.826	139.011	140.413	141.628	144.51	140.795	127.761	142.107	142.359	138.4	137.211	140.726	148.606	142.167	139.131
		217	148.956	144.575	133.412	143.962	145.041	134.658	143.709	133.225	143.636	145.486	141.72	144.193	142.045	146.655	139.024	142.614	142.324	131.623	122.528	121.067	124.602	123.115	124.49	144.217	143.184	141.553	141.661	143.226	142.255	135.403	139.381	141.816	139.954	138.571	140.117	142.418	142.857	140.351	128.576	140.311	140.406	138.387	137.185	140.2	149.067	141.194	138.448
		218	150.228	145.153	131.854	143.61	144.771	133.489	143.552	131.44	143.793	144.109	142.02	145.196	141.034	145.121	137.102	142.941	143.131	131.574	121.449	121.863	122.159	121.862	123.236	141.394	142.784	140.264	140.673	142.748	140.68	134.216	139.697	140.126	140.017	137.52	140.182	142.912	141.944	138.06	128.424	139.94	139.989	138.475	137.408	140.083	148.702	140.196	137.924
		219	150.465	144.955	131.559	142.906	144.29	132.535	143.655	130.292	144.034	143.558	142.34	144.639	141.143	143.859	135.067	143.294	143.668	132.317	121.632	124.335	122.343	121.807	122.265	138.33	142.325	140.501	140.042	142.199	140.897	133.648	140.226	140.416	141.119	136.177	140.532	143.183	141.91	135.409	127.791	139.869	139.988	138.971	137.397	140.036	147.082	138.952	137.57
		220	150.055	143.864	132.016	141.574	142.612	132.826	143.082	129.683	143.886	143.238	142.674	143.508	141.188	143.214	132.318	143.056	143.944	138.078	122.332	127.215	123.045	122.893	123.386	135.443	141.805	141.125	139.241	141.587	141.062	133.728	140.765	141.173	144.102	134.245	141.399	141.744	141.653	133.188	128.106	139.472	139.627	139.065	137.333	139.624	145.327	138.014	137.682
		221	149.792	141.995	133.439	140.175	141.042	133.275	142.225	130.619	143.666	142.85	141.24	141.669	140.616	142.571	131.203	142.199	143.235	140.293	126.671	128.869	127.144	127.975	126.42	133.214	140.642	140.858	138.485	140.242	140.689	134.897	140.531	140.794	145.737	132.87	141.888	140.659	141.317	131.656	128.918	138.459	138.739	138.475	137.089	138.683	143.546	137.078	137.073
		222	150.166	139.389	134.637	138.594	139.558	133.943	140.974	131.304	143.337	140.607	139.325	139.122	138.442	141.445	131.35	139.784	141.56	138.578	129.56	130.562	130.495	129.735	128.636	132.378	138.855	138.94	137.872	138.27	138.617	138.34	138.99	139.236	144.37	132.128	142.098	140.209	140.867	131.072	130.69	137.262	136.426	138.078	135.555	136.36	141.852	135.383	135.713
		223	150.648	137.198	135.729	136.859	138	134.26	139.141	131.54	143.053	137.319	136.966	136.701	136.066	139.202	132.843	137.621	139.396	136.932	131.158	129.324	131.39	130.69	129.986	132.326	136.494	136.378	136.171	136.008	136.063	137.657	136.747	136.879	142.567	132.066	141.76	138.705	140.036	131.105	133.484	135.766	134.102	137.811	133.739	134.371	140.477	133.511	133.268
		224	150.105	136.246	136.824	136.176	137.449	134.525	137.149	132.053	142.76	135.549	135.348	135.235	134.384	136.966	133.837	135.945	137.999	135.496	131.929	127.758	131.962	132.007	131.14	132.323	134.245	134.3	134.512	133.889	134.238	136.33	134.74	134.429	141.762	132.433	141.099	136.778	138.639	131.439	138.039	133.908	132.156	137.856	132.028	132.92	139.656	131.833	131.321
		225	148.437	135.757	137.442	135.699	137.327	135.608	135.472	132.724	141.848	134.743	134.614	134.581	133.674	135.17	134.48	134.991	139.399	135.526	132.51	126.227	132.5	133.262	131.898	131.144	133.122	133.136	133.28	133.169	132.975	134.489	133.215	133.008	141.028	132.706	139.896	134.829	136.57	132.253	138.25	132.373	131.223	136.647	131.272	132.651	139.832	130.831	130.073
		226	144.705	135.456	137.749	135.442	137.094	142.616	135.007	133.958	140.745	134.956	134.235	134.807	133.702	134.497	134.181	135.019	140.31	141.414	132.975	124.731	132.885	134.856	132.401	129.267	132.874	133.043	133.227	132.694	132.67	133.81	132.582	132.188	140.172	132.212	138.242	133.785	135.324	132.888	137.256	131.395	131.125	135.117	130.569	132.251	140.443	130.848	130.107
		227	141.761	135.321	137.147	135.33	136.686	140.152	135.463	135.134	139.385	135.081	133.706	135.152	133.948	133.842	134.61	135.115	140.574	144.344	133.622	124.637	133.464	138.995	133.062	127.23	133.685	134.887	133.44	132.665	132.483	133.622	134.04	131.778	138.839	132.314	136.716	134.823	134.382	133.299	135.545	131.344	131.262	134.293	130.199	131.822	140.823	131.247	130.334
		228	139.378	135.075	136.599	135.119	136.136	146.794	135.904	136.144	138.011	135.107	133.241	135.294	134.119	132.796	135.177	135.285	138.597	145.637	134.07	124.61	134.108	143.656	133.742	125.852	134.407	135.895	133.696	132.835	132.687	134.341	135.64	131.903	137.936	133.102	136.733	137.067	134.273	133.406	134.365	131.348	131.443	134.364	130.669	131.92	140.387	132.263	130.699
		229	137.271	134.572	136.349	134.662	135.266	146.418	135.708	135.484	136.248	134.417	132.847	135.334	134.406	130.985	135.101	134.642	136.476	145.535	133.949	124.505	134.556	145.425	134.411	124.767	134.901	135.885	133.632	132.457	132.961	134.512	137.296	131.796	138.866	134.076	136.897	138.807	134.472	133.348	133.463	131.259	131.38	135.088	131.999	131.763	138.563	133.342	131.495
		230	135.459	133.422	135.817	133.681	133.679	144.874	134.68	134.121	134.4	133.509	132.725	133.948	134.797	129.269	134.537	133.69	134.45	145.809	133.307	124.796	133.692	146.388	134.774	125.602	134.359	134.318	133.147	131.4	132.931	134.301	136.392	131.225	139.856	134.921	136.632	138.749	135.007	133.078	132.83	130.894	130.885	135.396	133.059	131.053	136.658	134.26	132.381
		231	134.153	132.29	135.161	132.718	132.276	143.922	132.978	132.494	132.771	132.378	131.914	132.658	134.142	127.854	133.627	132.514	132.566	146.372	132.419	125.632	132.425	146.996	134.092	126.511	134.315	132.58	132.039	130.087	131.99	133.678	135.018	130.692	139.417	134.512	135.035	137.307	134.432	132.184	131.872	129.493	129.418	134.65	132.251	129.582	134.728	138.544	133.016
		232	133.667	131.47	133.597	132.421	131.637	143.82	131.555	131.251	131.748	131.679	130.634	131.715	132.943	127.339	133.128	131.316	130.838	147.438	131.113	127.836	130.785	147.9	132.864	127.501	134.933	130.782	130.437	128.811	131.14	133.161	133.23	129.949	138.274	134.481	133.296	135.608	133.95	130.67	130.877	127.875	127.902	133.218	130.867	128.163	132.887	139.059	133.212
		233	133.309	131.008	132.479	132.649	131.458	143.114	130.61	130.498	130.659	131.313	130.234	131.988	131.198	127.433	132.548	130.121	129.94	147.49	130.078	130.61	129.639	148.673	131.208	128.073	135.909	129.156	128.922	128.554	130.366	133.962	131.59	128.698	137.229	134.923	131.622	133.766	133.737	129.219	129.798	126.341	126.376	131.522	129.252	127.098	131.138	138.626	133.003
		234	133.392	130.905	132.02	133.42	131.932	141.605	130.459	130.378	128.755	131.138	130.115	133.108	130.289	128.14	131.633	130.913	129.286	146.44	129.432	132.238	128.726	149.16	129.899	128.949	136.808	128.333	128.229	128.468	129.75	133.558	130.406	127.607	136.232	135.543	130.239	132.052	135.099	127.975	128.93	125.565	126.08	130.129	127.765	126.34	129.549	137.795	133.412
		235	133.999	131.373	132.064	133.386	132.504	138.793	130.873	131.281	126.219	131.109	132.654	134.081	129.532	129.445	131.219	133.032	129.105	144.842	129.281	132.956	129.194	149.109	128.831	130.98	136.976	127.907	127.902	128.848	129.435	132.88	129.656	126.63	135.273	136.268	130.012	130.662	137.359	127.992	128.188	125.459	125.911	128.994	126.959	126.173	128.107	137.326	133.537
		236	133.857	132.145	132.301	133.244	133.073	136.411	131.225	131.926	124.676	131.601	136.876	135.908	129.894	130.875	131.175	134.198	129.375	143.106	129.366	138.83	129.829	148.602	128.851	133.011	135.855	128.23	128.037	129.111	130.183	132.614	129.344	127.76	133.864	137.099	131.754	129.538	137.522	128.195	127.552	125.982	126.341	129.644	126.86	126.384	127.678	136.531	133.088
		237	133.574	132.782	132.654	133.125	132.892	134.763	131.484	131.717	123.389	131.474	138.068	137.34	130.477	131.238	131.814	134.137	130.031	141.464	129.826	141.315	130.515	147.129	129.263	133.712	134.658	128.655	128.144	129.305	130.607	131.986	129.179	129.224	132.601	138.025	139.47	129.378	136.705	128.554	127.049	126.799	126.791	131.331	128.101	126.806	127.55	135.136	132.354
		238	132.888	132.419	133.135	133.149	132.158	133.267	131.262	130.812	123.54	130.997	137.358	137.415	131.38	131.565	132.266	133.739	130.962	139.898	129.805	142.078	131.578	145.526	130.07	133.074	133.501	129.081	128.234	129.199	130.771	130.87	129.615	131.041	131.777	138.996	141.65	129.594	135.406	128.885	127.266	127.651	127.238	132.176	128.631	127.631	128.351	133.632	131.46
		239	131.862	131.599	133.706	133.446	131.172	131.886	130.733	129.566	123.839	130.216	136.219	136.628	131.651	131.945	131.447	133.07	131.247	138.415	129.228	142.439	133.189	143.904	130.827	132.154	132.745	128.577	127.939	128.664	130.691	130.146	129.852	131.164	131.118	139.69	143.034	130.265	134.021	128.937	127.237	128.016	127.27	131.435	128.939	127.952	129.214	132.112	131.857
		240	130.533	130.714	133.852	132.613	129.981	130.639	130.088	128.484	124.316	129.368	134.848	135.617	131.554	132.705	130.411	132.216	130.379	137.122	129.089	141.695	136.559	142.352	131.517	131.266	132.202	128.005	127.311	127.7	130.546	129.564	129.889	131.311	130.575	138.925	143.678	129.932	132.67	127.978	127.002	127.718	127.078	130.439	128.122	127.666	130.174	130.593	132.587
		241	129.863	129.974	133.472	131.678	129.044	129.691	129.418	127.886	124.931	129.453	134.098	135.225	130.935	133.576	129.169	131.225	129.467	136.253	129.31	140.599	137.821	140.884	134.806	130.833	131.213	127.416	126.378	126.673	131.772	128.642	128.95	131.617	130.417	137.95	144.029	129.084	131.391	127.056	126.256	126.957	126.382	129.163	127.155	126.72	131.659	128.412	132.964
		242	129.396	129.865	132.517	131.034	128.958	128.87	128.555	128.791	125.701	129.575	133.614	134.857	130.403	134.634	128.429	130.059	128.515	135.869	131.631	139.28	137.923	139.529	136.768	130.122	130.18	126.882	125.526	125.659	131.921	127.748	127.989	133.302	130.678	136.75	143.583	128.351	130.167	126.168	125.562	125.871	125.577	127.916	125.931	125.627	133.471	126.561	133.024
		243	130.313	130.048	131.935	130.68	129.284	130.009	128.121	133.34	127.246	129.685	132.772	134.486	129.966	134.822	128.268	129.476	128.196	135.165	134.423	138.02	137.578	138.277	138.2	129.292	129.095	126.418	124.729	125.749	131.188	126.878	127.251	139.461	132.477	135.89	142.714	127.683	129.002	125.815	124.956	124.92	124.673	126.781	124.882	125.475	135.29	125.238	132.805
		244	131.403	130.536	131.58	131.566	130.447	133.305	128.608	133.764	128.94	130.146	131.914	134.262	130.117	134.853	130.536	129.23	128.604	134.342	134.917	136.816	136.62	137.678	139.32	129.384	128.434	126.43	125.058	126.143	130.187	127.057	126.815	142.329	132.947	135.227	141.529	127.57	127.997	125.903	124.645	124.03	124.452	125.896	124.321	125.444	136.284	125.859	132.62
		245	132.69	131.702	132.332	132.863	132.163	133.967	130.152	133.236	130.674	131.371	131.054	134.042	130.642	134.195	133.333	129.63	130.479	133.34	134.552	135.681	135.531	136.822	139.87	130.05	127.913	127.042	125.885	127.591	129.195	128.078	127.52	142.311	132.643	135.378	140.356	128.409	127.09	127.225	125.051	124.179	124.874	125.3	124.399	126.082	136.385	126.723	132.475
		246	133.433	132.686	133.22	134.579	134.129	134.285	131.156	132.822	131.051	133.133	130.894	133.403	131.768	133.802	135.106	130.346	131.096	132.368	133.414	134.636	134.378	135.393	140.347	131.743	128.599	128.203	128.128	128.565	129.566	129.5	129.309	142.236	131.877	135.646	139.235	130.795	127.261	128.655	126.706	124.968	126.23	125.053	125.601	126.811	134.856	127.836	133.867
		247	133.928	132.796	133.646	136.959	135.217	133.49	131.594	132.948	130.932	133.246	131.194	132.912	132.617	134.243	135.793	131.765	131.384	131.438	133.389	133.668	133.287	133.396	140.552	132.499	129.436	129.599	129.398	129.134	130.255	130.517	131.086	142.271	131.041	136.02	138.173	132.456	127.829	130.101	128.807	126.757	127.461	124.397	127.603	127.532	133.713	128.736	135.234
		248	134.077	132.198	134.362	136.641	134.524	132.693	131.535	133.154	130.324	133.381	132.805	132.742	132.912	134.301	135.759	131.936	130.471	130.562	134.662	133.261	132.251	132.216	141.458	132.903	130.249	129.655	129.633	129.259	131.64	131.121	131.719	142.694	130.212	135.39	137.175	134.369	128.916	129.844	130.741	128.028	128.197	123.742	128.881	127.984	132.691	129.178	136.086
		249	135.369	131.463	135.43	136.281	133.861	131.865	131.267	133.44	129.729	133.493	134.218	132.015	133.839	134.214	136.287	131.821	129.61	129.795	135.395	133.351	131.27	131.208	141.866	134.016	131.325	129.214	129.262	129.116	131.44	131.274	131.509	142.285	130.117	134.356	136.306	136.08	128.947	129.499	132.407	129.003	128.357	122.945	129.234	128.248	131.886	128.989	135.656
		250	136.817	130.681	137.94	135.745	133.444	131.447	130.7	132.975	129.149	134.093	134.887	131.188	135.142	133.372	137.164	131.153	128.817	129.131	135.871	134.939	130.414	130.334	141.497	135.149	131.809	128.571	128.934	128.483	131.115	131.258	131.476	141.719	129.96	133.264	135.653	137.095	128.739	128.703	133.497	129.648	128.292	122.188	128.801	128.108	131.53	128.494	135.034
		251	136.808	130.04	139.511	135.501	133.228	131.336	130.243	132.543	129.375	134.933	134.293	130.426	136.886	132.631	137.849	130.487	128.624	129.329	136.066	136.671	129.643	129.616	140.764	136.252	131.68	127.902	128.649	128.078	130.349	130.861	132.815	140.879	129.566	132.388	135.899	137.521	128.775	127.999	133.969	131.58	127.797	121.474	128.307	127.664	131.53	127.863	134.265
		252	136.985	130.45	139.527	135.48	133.527	131.769	130.012	133.385	130.276	135.281	133.622	129.944	137.046	132.12	138.229	130.435	129.025	130.145	136.365	137.059	129.706	129.104	139.927	135.851	131.211	127.259	128.822	128.012	129.403	130.46	133.884	139.698	129.307	131.667	136.498	137.621	128.887	127.414	134.09	133.269	127.331	120.804	127.663	127.081	134.275	127.607	133.856
		253	137.371	131.201	139.169	135.227	134.256	132.525	130.032	133.912	131.944	135.739	133.284	130.601	136.796	132.235	138.49	130.541	129.844	131.696	136.397	136.888	129.857	129.14	139.12	135.471	130.72	127.276	129.203	128.465	127.881	130.575	134.416	138.081	129.17	133.174	136.635	137.005	128.975	133.682	134.071	133.785	126.86	120.175	127.08	127.189	137.48	127.597	133.578
		254	137.806	132.937	138.451	135.015	135.36	134.031	130.649	134.192	133.132	136.338	133.479	132.001	136.058	133.187	141.247	130.952	130.817	132.97	135.897	136.414	130.819	129.913	138.376	135.665	130.732	127.377	129.768	129.647	126.526	131.65	133.95	136.7	129.313	137.057	136.356	136.399	129.814	137.195	134.015	133.52	126.582	119.596	127.191	127.808	137.526	128.37	133.429
		255	139.264	134.761	137.92	135.938	136.955	134.632	131.933	134.629	134.144	137.458	135.455	133.36	135.475	134.382	142.686	132.047	131.897	133.987	135.348	135.989	132.386	131.277	137.689	136.319	130.984	128.293	131.089	131.853	125.481	133.473	133.705	135.916	129.613	137.473	135.812	135.766	131.958	137.581	133.846	133.043	126.755	119.058	127.071	128.494	137.613	129.432	133.131
		256	141.261	136.75	137.635	136.237	139.029	134.917	133.14	135.235	135.3	138.677	139.378	133.888	134.981	135.348	142.937	133.096	133.166	134.646	134.785	136.344	133.925	132.651	137.36	137.548	131.872	128.342	132.864	133.399	124.797	134.386	134.059	135.299	130.626	137.021	135.824	135.249	132.813	143.18	133.278	132.453	126.423	118.857	126.802	129.248	137.741	131.729	132.767
		257	142.868	139.029	139.451	136.329	139.889	134.503	133.855	136.731	135.69	139.924	140.479	134.693	135.503	136.109	142.823	133.697	133.554	135.096	134.434	137.354	134.215	133.578	137.178	139.524	132.762	128.173	133.608	134.053	124.201	134.518	134.642	134.789	132.15	136.434	136.128	134.812	133.315	142.625	132.736	131.973	126.02	118.75	126.374	130.13	138.491	133.048	132.861
		258	143.595	141.025	142.523	135.945	140.001	134.354	133.589	139.304	135.798	141.397	140.108	135.154	136.267	136.445	143.044	134.088	133.572	135.312	134.188	139.751	134.155	135.471	137.326	139.629	133.643	127.797	133.684	133.856	123.681	134.092	135.331	134.321	134.18	135.885	136.67	134.938	133.532	142.085	132.216	131.541	125.564	120.504	125.897	130.834	139.467	133.352	133.171
		259	143.471	141.204	143.368	135.827	140.011	134.675	133.385	141.547	135.379	141.477	139.881	135.101	136.946	136.858	143.171	134.394	133.545	136.355	134.639	142.446	133.773	139.956	136.933	139.433	134.251	127.431	133.447	133.571	123.202	133.653	135.702	133.896	134.973	135.379	136.797	135.051	133.102	141.571	131.741	131.828	125.137	121.921	125.447	131.411	139.031	133.02	133.053
		260	143.154	141.047	143.313	137.078	140.072	136.091	133.414	142.352	135.288	141.271	139.978	135.456	136.907	137.775	143.063	134.441	133.549	137.615	134.751	143.014	133.7	142.503	136.472	138.96	134.349	128.4	133.04	133.193	122.761	133.234	136.224	133.512	134.948	134.919	136.695	135.031	132.721	141.112	131.308	132.027	124.753	122.895	125.035	131.102	138.168	132.626	132.854
		261	142.726	140.675	142.862	139.117	141.315	137.392	133.586	142.569	135.793	140.952	140.364	136.148	136.821	138.646	142.729	134.695	134.01	138.354	134.665	142.721	133.861	142.846	135.224	138.532	134.077	130.405	132.616	132.849	122.362	133.095	137.044	133.17	134.612	134.504	135.846	134.834	132.404	140.7	130.918	132.07	124.408	122.61	124.664	130.902	136.827	132.237	132.512
		262	142.421	140.295	142.449	140.607	141.894	138.169	135.423	142.252	137.445	140.819	140.788	137.223	137.979	139.507	142.358	135.33	134.657	138.704	135.493	142.407	134.139	142.639	134.202	138.147	133.746	133.024	132.783	132.544	122.006	133.028	137.5	132.872	134.852	134.134	135.193	134.585	132.372	140.337	130.568	131.884	124.105	122.362	124.333	131.416	136.281	131.893	132.198
		263	142.263	139.953	142.074	141.138	142.392	137.956	138.03	141.971	139.717	141.247	140.722	138.551	139.588	140.5	142.011	137.003	135.432	138.915	137.104	142.086	134.191	142.343	133.26	138.058	133.429	134.853	133.056	132.093	121.744	133.17	137.705	132.591	135.105	133.807	135.568	134.807	133.099	140.068	130.259	131.668	123.841	122.046	124.043	131.533	135.856	131.565	131.916
		264	142.792	139.657	141.744	141.176	143.009	137.759	139.063	141.72	140.89	141.518	140.806	139.986	140.777	141.206	141.708	139.408	135.439	139.066	139.771	141.81	133.894	142.076	131.851	138.087	133.159	137.636	133.403	131.643	121.556	132.671	137.555	132.305	135.094	133.504	135.597	135.034	134.572	139.889	129.977	131.433	123.617	121.767	123.791	131.453	135.591	131.216	131.656
		265	143.24	139.474	141.469	141.098	143.154	137.568	139.709	141.684	141.093	141.67	141.183	140.907	141.014	141.69	141.45	141.094	135.441	139.057	140.976	141.578	133.612	141.847	130.686	139.663	132.931	139.147	133.161	130.621	121.864	131.771	137.395	131.645	134.945	133.062	135.559	134.882	136.023	140.22	129.725	131.18	123.427	121.526	123.579	131.321	135.121	130.719	131.404
		266	143.217	139.371	141.266	140.946	143.103	137.643	140.017	141.777	140.949	141.495	141.277	141.068	140.93	141.504	141.237	141.255	135.345	138.93	141.483	141.388	133.353	141.664	129.679	140.568	132.746	139.407	132.518	129.09	122.181	131.078	137.238	130.468	134.757	132.296	135.013	133.761	136.356	140.49	129.141	130.268	123.274	121.351	123.548	131.209	134.552	130.032	130.9
		267	143.086	139.905	141.412	140.83	142.896	138.097	140.485	142.612	140.804	141.349	141.333	141.039	140.813	141.338	141.068	141.43	135.488	138.897	141.656	141.241	133.248	141.525	126.903	141.051	132.603	139.343	131.754	127.227	122.455	129.785	136.908	128.714	134.604	130.789	134.408	130.99	135.724	140.7	128.289	128.517	123.02	121.307	123.695	131.781	132.648	128.439	130.307
		268	142.942	140.388	141.846	140.754	142.679	138.874	140.94	142.992	140.697	141.235	141.227	140.952	140.728	141.155	140.947	141.62	135.894	138.922	141.622	141.136	133.206	141.433	126.11	140.409	132.502	139.205	131.227	126.423	122.562	126.286	136.472	126.277	134.494	129.542	127.69	127.732	135.18	139.858	123.514	125.414	122.743	121.853	124.624	132.292	131.999	125.825	129.479
		269	142.819	140.715	142.011	140.715	142.402	139.789	140.951	143.176	140.642	141.165	141.158	140.909	140.69	141.02	140.874	142.235	139.153	139.739	141.558	141.072	134.711	141.386	125.627	139.644	132.443	139.11	131.143	126.792	122.605	124.045	133.239	123.84	134.429	128.504	126.06	125.948	135.088	139.282	121.601	122.533	122.188	125.134	126.478	132.53	131.482	124.519	129.52
		270	142.478	140.758	141.684	140.556	141.679	140.791	140.971	142.998	140.635	141.138	141.127	140.912	140.699	140.929	140.844	142.57	140.612	140.28	141.338	141.05	137.524	141.384	126.848	138.802	132.425	139.062	131.366	127.554	122.565	123.44	123.878	122.169	134.481	127.728	125.668	126.552	135.069	139.032	121.345	121.404	121.715	127.617	127.572	133.191	133.263	124.92	129.647
		271	141.765	140.816	141.036	140.316	140.497	141.845	140.994	142.754	140.597	141.155	141.148	140.942	140.734	140.846	140.742	142.48	141.264	140.58	140.865	141.07	138.653	141.401	128.676	138.797	132.449	139.053	132.163	128.49	122.499	122.848	122.228	121.44	134.645	126.305	126.302	128.551	135.131	139.011	121.498	121.277	122.533	130.452	129.405	134.4	135.781	127.396	131.31
		272	140.126	140.969	140.296	139.411	139.009	142.483	141.06	141.764	140.393	141.208	141.228	140.991	140.714	140.671	140.487	141.652	141.451	140.208	139.804	141.132	139.12	141.417	130.365	138.854	132.515	139.085	132.632	129.407	122.04	122.266	121.336	120.883	135.321	125.307	131.726	130.851	135.192	139.087	122.087	121.212	123.805	131.197	130.671	135.978	136.965	131.196	134.053
		273	139.757	141.47	139.425	138.46	137.903	142.846	141.169	140.045	139.278	141.301	141.382	140.535	140.269	140.278	139.618	140.954	141.59	139.843	138.463	141.236	139.52	141.003	131.248	139.016	132.622	138.876	133.12	130.223	121.424	121.692	120.63	120.762	136.216	125.137	136.396	132.42	135.279	139.206	122.82	121.282	125.399	132.525	131.125	137.202	137.445	135.368	135.805
		274	139.652	142.498	137.874	137.507	137.891	143.078	141.32	137.716	137.027	141.066	141.772	139.423	139.096	139.633	138.192	140.871	141.756	139.637	137.072	141.383	140.173	140.47	134.492	139.219	132.771	138.171	133.72	130.388	120.945	121.138	120.036	120.696	136.746	124.903	137.023	133.306	134.473	139.363	123.553	121.431	126.011	134.795	131.443	138.194	138.797	137.856	136.997
		275	140.812	143.186	138.295	137.854	138.725	143.332	141.515	135.224	136.618	140.433	142.31	136.355	137.951	139.253	137.018	140.967	141.962	139.728	135.851	141.572	141.358	139.593	136.684	139.463	132.962	135.657	134.425	130.253	121.508	118.835	118.359	120.519	137.118	124.461	137.504	133.882	133.366	139.556	123.753	121.776	127.336	136.811	131.647	139.02	140.444	139.234	137.384
		276	142.198	143.668	139.342	139.051	141.891	143.626	141.754	135.333	136.72	138.476	142.783	134.373	137.795	139.409	136.38	141.196	142.209	139.922	136.06	141.805	142.004	138.908	141.295	139.701	133.197	133.031	135.28	130.955	124.553	117.247	116.594	120.335	137.423	124.166	137.512	134.086	131.191	139.615	123.986	122.269	131.452	137.646	132.059	139.518	141.772	140.185	137.736
		277	143.51	143.996	142.255	140.768	143.725	143.965	142.038	137.535	139.334	138.111	142.723	134.252	137.948	139.658	136.972	141.278	142.498	140.183	136.384	142.081	142.794	138.976	142.098	139.84	133.474	132.281	135.424	131.61	128.291	116.267	115.307	121.177	137.206	123.948	137.251	134.311	130.334	139.661	124.209	123.893	139.531	138.381	132.585	139.858	142.082	140.507	138.042
		278	144.507	144.333	143.822	141.988	144.606	144.336	142.365	140.019	142.179	137.698	142.465	134.112	138.265	139.993	138.213	141.217	142.829	140.487	137.919	142.398	143.922	140.104	142.673	139.577	133.798	132.349	135.481	132.151	137.075	117.074	115.873	121.853	136.745	124.164	136.637	134.563	129.62	138.319	124.469	126.284	140.255	139.2	134.42	140.769	142.286	140.844	138.843
		279	145.054	144.711	144.589	142.734	145.131	144.536	142.738	141.715	142.766	137.102	142.727	133.968	138.602	140.368	140.205	140.714	143.2	140.832	140.176	142.746	144.038	141.551	143.113	137.793	134.128	132.612	134.976	132.617	139.343	118.375	117.05	122.34	135.088	124.445	136.473	134.799	129.057	135.605	124.761	131.153	140.822	140.292	137.78	141.906	142.33	141.193	139.899
		280	145.498	145.137	145.226	143.31	145.526	144.55	143.156	142.802	143.318	137.425	142.995	133.345	138.814	140.786	141.171	140.821	143.611	141.299	142.039	143.09	143.98	142.723	143.568	134.271	134.469	132.403	134.616	133.037	140.785	121.519	119.821	122.777	134.635	124.755	136.096	135.041	129.125	133.479	125.062	136.695	141.245	140.896	139.819	143.118	141.944	141.587	140.946
		281	145.96	145.608	145.696	143.844	145.951	144.288	143.62	143.372	143.794	137.856	143.238	132.547	138.615	141.246	141.798	141.037	143.894	141.909	143.149	143.423	143.577	143.662	144.064	133.063	134.151	132.039	134.368	133.498	141.519	122.766	122.643	123.155	134.294	125.095	134.172	134.295	129.289	125.143	125.36	138.292	141.713	141.563	141.061	143.679	141.7	142.025	141.553
		282	146.466	146.121	145.97	144.426	146.434	144.532	144.132	143.948	144.32	140.295	142.814	130.565	133.285	141.617	142.351	141.528	144.158	143.207	143.893	143.362	143.88	144.165	144.605	131.787	133.486	130.285	132.655	133.988	142.096	126.493	138.064	123.672	133.919	124.981	132.492	133.093	129.55	123.456	125.409	140.063	142.225	142.494	142.026	144.261	141.986	142.503	142.116
		283	147.016	146.665	146.136	145.055	146.909	144.934	144.69	144.528	144.892	142.241	142.039	129.378	132.2	141.965	142.789	142.067	143.766	144.22	144.457	143.264	144.363	144.71	145.19	130.097	132.611	127.716	129.459	134.432	142.687	128.551	127.241	124.306	132.69	127.375	130.908	131.701	129.791	122.654	125.195	141.417	142.788	143.603	142.605	144.857	142.454	143.024	142.678
		284	147.402	147.041	145.782	145.557	147.338	145.518	145.288	145.141	145.498	143.086	141.564	128.549	130.35	141.395	142.933	142.655	143.823	144.98	144.892	143.349	144.941	145.297	145.808	129.687	132.848	126.884	127.028	134.644	143.344	132.321	140.525	132.81	130.195	134.6	129.716	131.28	128.659	123.116	124.75	141.989	143.396	144.436	143.214	145.516	143.044	143.589	143.288
		285	147.504	147.337	145.91	146.016	146.903	146.075	145.704	145.677	145.937	143.736	141.586	128.825	131.826	140.751	142.663	143.089	144.097	145.345	144.757	143.798	145.328	145.778	146.441	129.864	133.277	126.797	126.161	134.065	144.061	135.516	126.614	132.294	127.046	132.369	129.925	131.428	128.193	124.422	124.298	141.809	144.048	144.363	143.848	146.177	143.662	144.204	143.945
		286	146.768	146.379	146.19	145.412	146.41	146.461	145.605	145.94	146.183	144.137	141.786	131.584	134.31	140.201	142.988	143.305	143.518	144.849	144.885	144.368	145.48	145.89	146.66	131.528	133.964	132.227	126.159	133.844	144.629	136.215	129.613	138.208	126.292	131.416	130.226	132.335	127.989	126.169	124.287	141.98	144.525	144.453	144.533	146.775	144.193	144.821	144.641
		287	144.942	145.676	145.694	144.548	145.87	145.594	142.862	145.608	145.784	143.641	139.987	137.493	136.727	140.498	143.264	142.943	142.606	143.632	145.067	144.761	144.817	145.205	146.656	135.393	134.593	134.561	126.463	134.282	144.981	136.922	140.96	139.041	126.777	139.17	132.793	134.42	128.542	127.877	124.506	142.082	144.896	144.565	145.234	146.631	144.603	145.447	145.2
		288	143.386	145.093	144.821	143.165	145.329	143.959	139.404	144.905	144.945	142.462	138.98	139.064	137.854	140.57	143.388	143.018	141.148	141.934	145.23	144.738	143.915	143.839	145.639	137.835	134.528	135.691	127.017	135.722	144.245	137.671	143.893	139.792	127.409	139.945	135.51	139.25	129.152	129.059	125.115	141.431	144.536	144.09	145.887	145.832	144.236	145.17	145.597
		289	142.839	144.423	143.462	141.767	144.758	142.516	138.939	143.711	143.508	141.898	138.638	139.323	138.636	139.816	143.509	143.262	140.519	140.886	144.001	144.16	142.805	142.994	143.952	138.815	134.088	136.495	127.1	136.709	142.64	138.471	144.489	140.388	137.354	140.765	137.642	140.57	129.671	130.089	125.583	140.99	143.987	143.291	145.713	143.476	143.72	144.187	144.846
		290	143.381	143.987	142.572	142.032	144.436	142.039	140.035	142.958	143.518	141.877	139.394	139.756	138.67	139.232	143.759	143.645	140.11	140.385	142.28	143.266	141.574	142.449	142.5	139.781	133.443	137.311	126.776	137.521	141.097	139.324	143.875	140.701	136.328	141.631	138.857	141.656	129.979	130.914	125.691	140.639	143.225	142.49	144.673	141.186	143.257	142.316	143.731
		291	143.557	143.597	142.909	142.472	144.493	142.706	141.49	142.43	143.622	142.097	140.111	140.451	138.801	138.88	144.342	144.094	140.082	140.183	141.47	142.585	141.153	142.454	142.409	140.733	134.121	138.178	125.269	137.722	140.422	140.228	142.639	140.937	140.451	142.56	139.886	142.629	129.106	131.778	125.523	140.253	141.186	142.095	142.746	140.706	142.251	141.437	142.636
		292	143.33	143.135	143.505	142.768	144.612	143.175	142.61	142.092	143.706	142.356	140.796	141.327	139.463	139.005	144.356	144.472	140.285	140.796	141.245	142.083	141.15	142.452	142.406	141.74	134.938	139.104	123.933	137.993	140.826	141.192	141.816	141.447	141.421	143.527	140.885	143.65	126.211	132.683	124.886	140.076	141.011	141.786	142.515	141.187	142.148	141.824	142.183
		293	142.909	142.837	143.352	142.896	144.703	143.162	142.903	142.074	144.341	142.454	140.557	142.245	140.356	139.653	143.656	143.264	140.686	141.259	141.041	141.98	142.05	142.363	142.514	142.728	135.947	140.053	122.888	138.642	141.293	142.123	142.163	142.358	142.28	144.529	141.875	144.644	125.513	133.669	124.718	140.318	141.263	141.537	142.882	142.212	142.511	142.516	142.756
		294	141.497	142.671	143.114	142.629	144.339	142.459	142.524	142.199	144.974	142.252	139.232	142.379	141.373	140.611	143.322	142.451	140.323	140.836	140.774	141.738	142.732	142.547	142.921	143.543	137.082	140.866	123.624	139.538	140.985	143.055	142.397	142.83	142.94	145.05	142.859	145.419	125.141	134.804	124.909	141.29	141.513	142.097	143.692	143.18	143.042	143.286	143.537
		295	140.033	142.566	142.677	141.717	143.491	141.473	141.928	141.682	143.859	141.137	133.302	142.093	141.526	141.276	143.096	141.71	139.275	139.832	140.398	141.215	142.851	142.742	142.774	143.613	138.456	140.919	126.312	140.468	140.695	142.776	142.53	143.123	142.924	145.334	143.23	145.755	125.777	136.108	127.063	142.049	141.957	142.688	143.871	144.065	143.58	143.881	144.215
		296	138.77	141.921	142.168	141.124	142.134	140.339	141.02	141.048	142.588	139.991	132.76	141.258	141.334	141.844	142.982	140.555	137.511	138.788	139.932	140.232	141.906	141.922	141.353	142.827	140.652	139.91	131.909	140.829	140.472	141.837	142.12	142.218	143.494	144.708	143.931	145.75	128.369	139.202	130.142	142.671	142.528	143.256	143.759	143.55	143.479	143.894	144.552
		297	138.23	141.382	141.605	141.169	141.519	140.868	140.64	139.966	141.697	139.175	132.212	141.172	140.246	142.373	143.147	139.885	137.357	137.822	139.249	139.636	140.909	141.535	140.014	141.359	142.552	138.705	133.391	141.184	140.443	140.893	141.504	140.785	144.108	144.814	144.842	144.236	133.732	142.433	132.813	142.009	141.746	143.235	142.614	142.259	143.024	142.683	143.971
		298	138.055	141.821	140.742	142.131	141.796	141.582	140.639	139.019	141.463	139.691	131.626	141.105	139.735	140.973	143.432	139.437	137.712	137.759	139.142	139.261	140.225	141.312	139.682	140.772	143.937	138.176	134.828	141.531	140.642	140.738	140.65	139.487	143.328	144.636	146.047	141.548	135.151	143.533	134.225	140.231	140.211	142.785	141.259	140.791	142.203	141.152	142.6
		299	138.509	142.469	141.134	142.875	142.455	142.591	141.133	139.187	141.652	140.511	132.134	141.042	139.611	138.501	143.879	136.497	138.47	138.001	139.374	139.466	139.819	141.844	140.024	140.961	145.117	138.04	136.218	141.882	141.105	141.073	140.644	138.93	143.446	143.105	146.312	140.351	136.546	144.263	135.304	137.277	138.09	141.066	139.549	140.45	140.912	139.706	141.892
		300	139.552	143.312	141.438	143.209	142.088	143.339	141.825	139.959	141.873	141.776	132.934	141.085	139.921	132.033	143.615	134.885	139.589	138.852	140.155	139.885	140.119	142.028	140.446	141.19	145.995	138.665	138.542	142.14	140.916	141.741	140.98	139.753	143.921	142.936	145.308	140.24	137.922	144.385	135.507	135.544	137.114	139.469	138.171	140.619	140.8	140.301	141.929
		301	140.947	142.474	141.16	142.952	141.753	143.787	142.618	141.215	141.522	142.308	134.46	141.317	140.483	130.091	142.819	132.561	140.553	139.497	141.216	140.544	141.136	141.425	141.048	141.551	144.955	139.454	140.274	141.509	140.8	142.084	141.605	140.814	144.158	143.089	143.018	141.283	139.377	143.614	136.014	135.736	135.538	138.12	136.721	141.058	141.201	141.227	142.326
		302	141.497	141.478	140.238	142.411	141.531	142.921	142.81	142.216	141.204	142.305	136.692	142.056	141.146	123.107	142.456	128.31	140.613	139.558	142.534	141.026	142.123	141.55	141.886	142.08	143.793	140.245	141.412	141.395	141.095	142.415	142.407	141.037	144.238	143.585	143.286	142.479	140.741	142.727	136.736	133.791	132.521	136.457	135.074	142.259	142.298	142.585	142.826
		303	140.866	140.62	139.051	140.575	140.595	142.025	142.775	142.89	140.733	141.529	139.08	142.621	141.005	123.904	141.588	127.27	140.403	139.645	142.821	141.202	142.706	141.498	141.693	141.963	143.182	140.714	141.86	141.422	141.753	142.79	143.082	141.165	144.172	143.605	143.293	143.841	142.052	141.791	137.042	127.302	130.341	127.274	131.739	143.01	142.893	143.221	143.371
		304	139.027	139.809	138.209	139.154	139.703	141.046	142.045	141.1	139.793	139.662	140.85	142.832	140.931	126.451	140.336	126.639	140.02	139.196	142.793	140.578	141.617	140.269	140.922	141.451	142.621	140.712	142.166	141.075	142.52	142.083	143.444	141.08	144.669	143.003	142.824	143.839	142.226	140.812	137.326	128.43	129.245	128.956	129.118	142.76	142.856	143.361	143.472
		305	138.336	139.328	137.589	138.501	138.901	141.758	141.078	139.333	139.423	138.646	141.694	142.462	140.988	130.425	138.678	127.916	139.042	138.175	141.668	140.019	140.88	139.572	140.372	141.026	141.799	138.478	142.449	141.372	142.949	141.419	143.13	139.91	144.188	142.605	141.882	143.907	142.33	139.516	137.529	129.984	130.448	126.075	129.263	142.159	142.354	143.042	143.111
		306	136.57	139.388	137.039	139.66	138.428	142.432	139.784	137.946	139.331	137.888	141.874	142.221	140.734	133.253	137.343	128.763	138.221	137.917	140.647	139.556	140.463	139.182	140.423	140.619	140.693	138.231	142.686	142.026	143.343	141.11	142.464	139.381	142.152	142.167	141.049	144.205	142.484	138.018	137.625	124.658	132.185	127.344	130.084	140.667	141.748	142.36	141.808
		307	131.487	138.522	135.782	140.381	137.761	142.973	138.057	137.376	139.791	137.659	141.698	142.354	140.411	138.174	136.463	128.489	137.547	138.009	140.338	140.108	140.775	139.489	140.809	140.248	140.065	138.677	143.753	143.301	143.702	142.32	141.468	139.42	141.888	141.745	140.391	143.851	143.272	137.727	137.741	126.361	133.944	128.804	131.517	139.021	141.195	141.684	140.555
		308	128.062	136.849	131.9	140.658	136.827	143.289	134.691	136.747	140.905	136.506	142.613	143.492	140.108	140.652	136.217	126.366	137.988	138.633	141.238	141.207	141.415	140.62	141.647	140.439	140.153	139.973	144.736	143.376	143.207	143.44	141.918	140.851	141.987	141.8	140.671	143.771	144.082	138.431	138.435	127.346	135.776	130.445	133.116	138.374	141.66	141.9	139.826
		309	128.167	135.118	127.029	136.465	135.041	143.727	129.6	136.053	142.595	133.697	143.141	144.175	140.321	141.963	137.691	125.08	138.387	139.754	142.718	142.774	142.41	142.25	142.612	141.138	140.929	141.049	144.218	142.505	142.679	144.16	142.841	142.021	142.447	141.991	141.248	144.229	143.68	140.153	139.418	127.458	137.704	132.205	134.386	137.261	142.785	142.991	140.857
		310	128.549	134.334	125.63	134.594	133.742	144.525	127.756	134.946	142.787	129.218	143.089	144.224	140.944	142.972	139.29	125.091	138.695	141.101	144.129	143.772	143.321	143.067	143.667	142.27	142.381	142.125	143.52	141.792	142.571	144.398	143.954	142.968	143.157	142.293	142.477	144.845	143.845	141.694	140.813	126.802	139.692	134.051	135.005	136.256	144.347	144.4	142.315
		311	129.092	133.818	126.367	134.951	133.123	144.779	128.034	134.131	140.93	129.388	142.82	143.951	142.158	143.667	141.034	127.544	138.899	139.97	144.414	144.381	143.894	142.679	143.86	142.997	143.018	143.384	142.748	141.368	142.39	144.397	144.702	144.063	143.862	142.828	143.993	145.429	144.185	142.661	141.689	125.759	141.653	135.992	135.424	136.149	144.594	144.535	144.012
		312	130.389	133.523	127.753	136.162	133.665	144.719	130.087	133.8	137.783	130.619	142.267	143.306	142.885	143.64	141.451	130.23	139.11	138.749	144.146	144.583	143.843	141.874	143.771	142.98	142.901	143.717	141.903	141.112	142.141	143.521	145.125	143.539	144.559	143.037	145.319	144.985	144.003	142.936	142.35	126.164	142.698	138.026	136.065	135.264	144.471	143.886	144.66
		313	131.23	134.743	129.498	137.999	134.165	144.139	132.61	135.451	137.064	131.609	141.717	142.397	143.353	143.18	141.419	132.554	136.341	138.821	143.517	144.279	142.925	141.341	143.069	141.895	142.923	143.416	141	140.525	141.657	142.979	144.529	142.52	144.068	142.748	144.627	144.392	143.629	143.19	142.732	127.231	143.128	140.037	137.227	133.883	144.137	143.045	143.962
		314	130.596	135.284	130.077	137.958	134.544	142.364	134.844	137.238	137.667	132.653	141.321	141.593	143.564	142.58	141.238	134.686	134.169	140.134	143.338	143.598	142.106	141.202	142.223	141.413	142.825	142.568	140.114	140.093	141.72	142.585	143.661	142.114	143.667	142.383	143.651	143.631	142.695	143.207	142.909	129.421	142.762	141.299	137.142	133.147	143.873	142.717	141.481
		315	129.837	134.284	129.833	137.213	133.543	139.362	136.961	138.918	137.881	134.341	140.945	140.579	143.378	142.78	141.432	136.701	133.488	140.653	142.898	142.655	141.732	141.302	141.453	140.906	142.573	141.595	139.739	139.781	142.436	142.6	142.665	142.535	143.431	142.289	142.93	143.174	142.12	143.074	143.1	133.65	142.275	142.297	135.245	133.035	143.602	142.565	135.397
		316	129.111	133.412	129.138	136.011	132.635	132.722	135.27	138.834	136.73	135.247	140.254	138.676	142.794	141.807	140.773	137.153	133.06	139.827	142.112	141.494	141.225	141.314	141.227	140.338	142.173	140.31	139.556	139.586	141.926	142.639	142.959	143.447	143.55	142.747	142.6	142.715	141.74	142.957	143.3	136.84	141.848	143.389	132.744	133.501	143.271	142.47	134.346
		317	129.4	132.754	129.258	137.213	131.81	130.633	133.443	135.956	133.094	135.795	138.456	133.603	140.952	139.384	137.219	136.926	130.589	137.678	139.815	139.827	139.791	139.341	140.844	139.686	141.646	137.94	139.569	139.488	141.175	142.69	143.019	144.126	142.833	142.207	142.55	142.206	141.505	142.194	144.37	140.783	141.487	144.304	132.04	133.28	142.085	141.66	133.495
		318	130.032	132.791	130.527	138.084	133.506	131.387	131.971	132.667	131.009	136.808	131.511	132.285	139.739	133.562	132.242	136.213	129.025	129.485	137.283	134.845	135.981	132.728	140.394	139.207	140.904	134.102	139.848	139.704	140.074	142.717	143.013	144.495	141.445	141.945	142.771	142.092	141.103	141.005	145.731	144.739	139.918	144.717	131.457	132.95	139.831	138.719	132.795
		319	132.151	133.898	132.881	138.287	135.429	132.826	132.65	132.791	130.934	137.941	131.083	132.269	139.214	132.227	131.35	135.544	127.897	127.341	135.137	132.749	132.95	129.816	141.28	139.598	140.986	134.287	140.265	139.529	140.257	143.413	144.886	144.68	140.93	142.385	143.55	142.15	140.717	138.026	147.101	146.703	139.002	144.277	131.045	132.58	133.656	134.553	132.33
		320	134.792	135.636	135.151	138.098	137.268	134.979	133.859	133.63	131.433	139.161	132.015	133.608	139.822	131.471	132.561	134.973	127.55	127.124	133.404	133.145	132.086	128.373	141.966	140.368	142.127	135.175	140.477	139.064	141.142	145.089	146.566	144.949	141.176	143.931	145.098	142.318	141.124	133.449	147.244	146.911	139.22	143.951	131.234	132.609	132.326	134.355	132.286
		321	137.765	137.955	136.771	137.871	138.229	135.866	135.558	135.271	132.372	138.863	134.158	135.374	139.814	132.167	134.338	134.906	127.839	127.415	131.896	133.11	132.898	128.24	142.301	141.794	144.844	140.943	140.148	139.946	142.729	147.387	147.392	144.403	142.679	145.169	147.297	143.06	141.292	132.196	147.055	145.984	141.404	145.031	132.011	133.26	132.672	135.133	133.034
		322	140.7	138.879	137.782	137.833	138.699	136.194	137.318	137.156	133.518	138.792	135.605	137.329	138.757	133.473	135.527	135.109	128.775	128.389	133.01	132.802	134.772	128.177	142.49	144.623	147.452	143.085	139.77	141.654	144.395	148.583	146.451	143.359	144.618	145.512	147.714	143.984	141.204	134.018	146.582	145.331	144.302	147.304	134.438	133.877	133.166	136.871	135.336
		323	142.919	139.258	138.087	137.648	138.769	136.022	138.284	138.042	134.444	138.973	137.852	138.325	138.435	135.188	136.464	135.721	129.767	129.105	134.721	131.627	136.778	128.284	142.735	146.067	147.862	144.148	140.803	143.828	144.772	148.443	146.041	141.816	146.395	147.074	147.374	145.032	141.997	137.727	146.334	145.35	146.217	149.06	137.416	135.237	134.664	137.909	137.26
		324	144.201	139.201	138.291	137.397	138.692	135.795	138.354	137.983	135.017	139.786	140.056	138.521	138.328	136.816	137.028	136.658	130.468	129.632	137.383	130.719	137.662	128.917	143.097	146.098	146.764	144.758	140.837	144.615	144.158	146.675	145.443	140.691	147.438	147.492	146.481	146.132	142.712	140.599	145.912	145.26	146.461	149.431	140.683	137.858	136.815	138.563	138.88
		325	145.222	139.156	138.619	138.759	138.642	135.97	138.097	138.011	136.039	140.248	141.555	138.241	138.119	137.29	136.884	137.733	130.143	129.908	138.654	131.674	137.894	130.302	142.495	143.632	145.036	143.111	139.129	143.395	142.045	142.432	143.538	140.087	146.66	145.768	145.076	146.34	143.161	141.394	145.268	145.299	145.284	147.852	143.58	139.208	139.216	138.894	140.281
		326	144.732	139.969	141.382	140.287	138.791	137.013	138.077	138.896	137.106	140.054	140.802	137.709	137.759	137.369	136.413	138.843	130.337	131.108	138.798	133.881	138.108	131.069	141.886	140.69	143.017	137.95	136.525	140.801	141.117	139.633	140.187	139.597	143.146	141.517	142.825	145.485	143.753	140.841	143.698	145.662	141.599	144.567	145.241	140.383	141.519	139.109	140.538
		327	144.536	141.586	143.205	142.039	141.072	138.88	138.84	140.537	138.12	141.422	140.215	138.244	137.31	137.117	135.84	140.609	131.069	134.056	138.603	136.12	138.698	131.697	142.735	138.611	137.45	135.699	135.431	138.659	141.769	139.632	138.873	139.071	139.355	139.912	141.063	143.362	144.356	139.549	142.692	145.447	138.426	143.299	145.627	141.389	144.033	139.51	140.767
		328	145.521	143.908	144.384	144.08	143.317	141.694	141.798	142.323	141.036	143.043	140.584	140.472	138.485	137.588	136.205	142.326	133.609	137.386	139.571	137.928	139.864	134.026	144.226	139.736	136.998	135.762	135.745	138.003	143.408	140.629	139.624	138.523	138.891	139.773	140.973	139.967	144.791	138.906	142.494	145.103	138.498	143.62	145.813	142.296	144.343	140.054	141
		329	146.339	145.474	145.152	144.75	144.863	144.358	144.612	143.627	143.591	143.996	141.981	142.401	141.171	139.122	136.146	142.835	135.332	139.488	140.968	141.057	141.781	135.858	144.81	141.279	138.546	138.065	137.915	139.03	143.57	142.604	141.954	139.648	141.116	142.213	142.499	139.768	144.898	139.01	145.422	144.679	139.626	145.858	145.864	143.978	144.593	142.457	142.011
		330	146.428	145.887	144.819	145.274	146.1	145.458	145.641	144.564	144.981	145.58	143.268	144.978	143.611	142.021	135.357	143.408	135.817	142.239	143.03	143.224	144.737	137.214	143.639	143.28	141.861	141.033	141.502	141.422	143.573	145.315	144.595	141.787	143.278	145.915	145.364	142.558	145.021	141.261	147.353	145.034	141.941	147.146	145.932	145.502	144.783	145.415	143.312
		331	145.88	145.363	144.479	145.91	146.263	145.676	145.881	145.222	145.413	147.062	144.048	146.277	145.087	144.379	136.103	144.051	133.785	144.608	145.177	143.81	145.802	138.105	139.885	145.545	144.267	143.001	144.251	143.776	143.813	146.385	146.157	143.971	144.899	147.783	147.211	144.843	145.459	142.435	147.21	145.817	144.978	147.698	146.032	146.711	145.494	147.426	144.796
		332	146.449	145.79	144.707	146.496	146.684	145.938	146.539	145.892	145.476	148.33	144.358	146.723	146.016	145.049	138.761	144.791	130.904	146.071	145.676	144.106	146.389	138.051	137.693	145.598	144.993	143.361	144.899	144.663	144.126	146.859	147.036	145.068	145.742	148.486	148.059	146.318	145.184	143.347	146.25	146.16	145.766	147.728	146.082	146.695	146.17	147.992	146.472
		333	147.407	146.702	145.338	147.038	147.08	146.321	146.613	146.429	146.085	148.554	145.39	146.377	145.704	145.401	143.229	144.824	129.505	146.585	145.9	144.427	146.87	137.899	137.489	146.002	145.216	143.488	144.565	144.677	144.365	147.032	146.491	145.938	145.94	148.473	148.173	146.977	144.894	144.143	145.217	146.483	146.051	147.787	146.215	146.675	146.698	147.439	147.642
		334	148.092	147.98	146.078	147.475	147.13	147.166	146.516	146.92	146.675	148.44	146.085	146.437	145.76	146.175	145.929	144.658	128.474	145.962	146.024	144.906	147.292	137.97	137.753	147.065	145.253	143.826	144.349	145.157	144.489	147.187	146.118	146.796	146.557	148.338	147.832	147.356	145.108	144.72	145.46	146.787	146.407	148.169	146.675	146.598	146.831	147.688	148.401
		335	146.835	147.458	146.383	146.682	145.87	148.224	147.35	147.668	147.19	148.026	146.318	146.944	146.47	147.23	146.658	145.018	128.657	145.816	146.59	145.331	147.309	138.093	138.517	147.675	146.091	144.297	144.77	145.898	144.858	147.925	146.516	147.55	147.653	148.196	147.734	147.573	145.662	145.219	146.476	146.97	147.075	148.711	147.589	147.234	147.212	148.531	149.01
		336	145.001	146.169	146.772	146.245	144.696	149.339	147.986	146.885	147.046	146.505	145.286	146.469	146.886	147.097	146.319	144.735	130.804	146.059	146.699	145.676	147.219	138.265	140.584	148.034	146.199	145.235	144.54	146.854	145.265	148.8	147.392	147.807	147.85	148.071	148.593	148.093	146.42	145.637	147.154	147.23	147.9	149.146	148.616	147.372	148.197	149.221	149.17
		337	144.619	144.823	147.242	147.21	143.928	148.668	148.431	145.266	146.596	144.882	143.327	145.801	146.865	146.684	145.845	144.24	133.972	145.988	146.456	145.738	147.028	138.731	142.374	147.736	145.79	145.09	143.917	145.947	145.372	148.613	147.615	147.402	147.502	147.442	148.266	148.02	146.281	146.274	146.481	147.574	147.908	149	148.271	146.381	148.657	149.364	148.476
		338	145.922	145.473	148.079	148.746	143.835	148.334	149.292	142.971	145.833	143.594	139.101	144.739	146.402	146.436	144.607	141.957	136.206	145.674	145.524	144.748	145.816	138.874	142.943	145.336	143.273	143.591	142.773	144.47	143.888	147.613	146.719	145.922	145.97	146.046	147.506	147.569	145.96	147.045	145.516	147.078	146.07	147.604	147.048	144.255	148.478	148.637	147.389
		339	146.811	146.51	147.02	149.453	143.602	148.451	149.75	143.338	145.456	143.136	137.76	145.292	147.171	146.74	143.038	139.382	137.381	145.223	144.182	142.879	143.288	138.718	140.821	139.876	140.596	140.79	141.226	142.349	142.023	144.414	142.325	143.236	143.013	143.505	145.759	145.543	144.816	147.764	143.892	146.077	142.608	144.581	144.858	142.746	147.407	146.926	144.32
		340	147.926	147.766	144.658	148.85	143.074	148.889	149.972	145.627	145.101	145.102	137.977	146.4	148.103	147.907	142.369	138.565	137.241	145.677	142.391	140.088	141.136	139.143	139.509	137.681	139.285	138.043	140.084	140.427	140.324	139.935	140.116	140.728	140.593	142.123	141.976	141.899	141.392	146.148	141.938	143.639	141.43	142.815	142.4	141.714	144.869	145.778	142.454
		341	148.663	145.348	142.668	147.559	144.598	149.738	149.963	149.972	144.138	147.483	139.456	147.866	147.76	148.034	142.803	138.376	137.381	145.925	140.152	138.914	140.475	140.205	138.166	138.13	138.498	137.379	139.29	140.012	139.194	139.575	140.14	139.299	140.153	141.871	140.894	141.028	139.332	142.095	140.824	140.36	140.894	142.795	140.835	141.486	143.579	145	142.109
		342	147.861	144.083	141.568	146.73	145.353	151.12	150.119	152.535	143.122	149.245	140.287	149.079	145.603	147.574	144.031	138.279	138.187	145.55	140.305	139.006	140.916	141.501	135.479	139.001	138.821	137.534	139.821	140.002	139.078	139.851	140.702	138.708	140.021	142.169	140.671	140.544	139.066	140.018	140.05	139.613	141.03	143.081	140.542	141.676	143.349	144.45	142.137
		343	146.185	143.048	141.147	145.183	144.724	150.147	150.453	152.802	142.443	150.536	140.64	149.549	144.474	146.608	144.882	138.405	138.349	143.905	140.685	139.537	141.199	143.065	129.998	140.59	139.408	138.878	139.854	140.245	139.654	141.618	141.596	138.761	140.352	142.763	141.611	141.274	139.154	138.711	140.194	139.706	142.403	143.405	140.495	142.269	143.813	144.466	142.514
		344	144.688	142.235	141.056	140.406	144.075	149.532	149.368	152.434	142.456	150.304	139.452	149.594	143.878	147.193	146.235	138.941	138.496	142.499	141.251	140.587	141.036	144.266	129.895	140.091	139.524	138.932	139.52	140.026	139.803	140.887	141.85	139.065	140.848	142.156	142.326	141.469	139.685	137.099	140.065	140.073	143.332	143.302	141.292	142.638	144.562	143.91	142.382
		345	143.948	141.651	141.453	136.047	145.45	148.577	148.044	150.363	142.884	149.545	136.886	148.709	144.626	147.236	147.469	139.731	138.612	141.379	140.818	140.082	139.844	145.047	129.937	139.279	138.456	137.909	136.882	139.688	139.412	139.118	141.176	138.887	140.975	141.255	142.136	141.094	139.22	134.325	139.697	140.204	143.768	142.743	140.815	141.533	144.849	142.814	142.025
		346	144.099	141.24	141.945	135.1	147.538	146.271	146.696	147.746	143.58	148.024	134.599	145.364	143.71	147.084	148.165	139.793	139.175	139.338	139.398	138.345	137.353	144.134	130.61	137.497	136.943	136.222	134.062	138.942	138.323	136.809	139.97	137.918	139.848	138.09	140.53	139.468	138.728	134.803	139.019	140.041	141.729	141.624	140.101	139.215	145.297	142.027	141.779
		347	144.699	141.989	142.465	135.903	148.231	145.645	145.735	146.955	144.737	147.003	133.599	135.767	140.759	145.719	147.339	137.568	140.6	135.643	136.021	136.078	134.792	134.693	131.548	133.868	135.493	134.343	132.978	137.736	136.569	135.129	136.267	136.151	137.671	136.778	138.256	138.244	138.114	136.217	138.251	139.05	137.921	139.494	136.971	137.349	147.162	142.346	140.996
		348	145.677	143.026	143.381	138.83	146.932	145.565	145.745	146.554	145.475	146.447	134.304	134.694	138.325	144.966	147.489	138.048	144.285	132.996	134.285	134.871	133.555	132.992	132.728	132.368	133.737	133.271	132.17	135.522	135.083	134.815	134.662	134.74	136.453	136.144	135.597	136.971	136.515	136.741	136.254	136.69	136.809	137.72	135.304	136.29	146.024	143.847	139.135
		349	146.632	144.342	144.431	143.181	146.465	146.003	146.088	146.622	146.061	146.087	136.115	134.784	138.421	144.52	148.14	139.341	145.316	132.809	133.645	134.559	134.566	133.084	133.094	132.519	133.367	132.838	131.969	133.567	133.974	134.918	135.416	133.745	135.574	135.768	135.178	135.637	134.146	136.039	134.406	135.853	136.358	137.102	135.34	136.147	143.21	145.169	139.044
		350	146.991	146.218	145.535	144.789	146.533	146.542	146.561	147.401	146.486	146.526	140.901	134.713	139.767	145.942	147.849	141.848	145.191	133.273	133.474	134.586	135.993	133.91	133.523	133.22	134.092	133.764	132.133	133.411	134.47	136.357	135.972	133.45	135.311	136.206	135.912	135.405	132.984	135.328	133.839	135.324	136.957	137.868	136.158	136.65	141.231	141.382	139.097
		351	146.419	146.011	146.077	146.404	147.644	146.23	146.26	147.437	146.42	146.957	144.278	134.547	141.973	146.844	139.934	144.311	145.011	134.988	133.966	134.78	137.433	135.718	134.037	134.682	134.75	134.454	133.187	133.373	135.034	136.871	136.361	133.383	135.215	136.8	138.196	135.28	133.887	135.169	134.125	135.722	137.541	138.757	137.487	138.581	140.482	139.935	139.292
		352	145.034	145.18	146.743	147.808	148.776	145.432	145.732	146.349	146.256	147.333	144.906	134.735	142.743	146.557	137.172	146.295	145.498	136.222	134.849	135.055	137.172	135.902	133.905	134.95	135.112	135.086	133.458	133.775	135.69	137.199	135.93	134.292	136.068	137.318	138.95	135.966	134.771	136.045	135.545	135.916	137.91	139.054	138.21	139.845	139.033	139.838	139.285
		353	143.297	143.655	147.592	148.84	149.481	142.554	144.459	144.339	144.818	146.365	144.369	135.125	140.336	144.885	137.469	145.343	145.809	136.249	135.4	135.459	136.587	135.576	133.734	134.673	134.645	134.273	133.354	133.659	135.242	136.497	135.364	134.373	136.084	136.224	139.263	136.451	135.145	136.554	136.284	135.682	137.062	138.662	138.785	139.413	138.407	140.741	139.171
		354	142.287	143.581	149.373	149.609	149.792	141.925	142.995	143.75	143.188	144.716	142.994	135.266	136.866	144.139	138.799	143.308	145.273	134.013	135.34	134.989	134.806	133.44	132.309	132.709	133.107	132.832	131.617	133.362	134.401	135.044	134.007	133.768	134.976	134.21	138.348	136.778	134.195	136.879	136.176	134.91	135.653	137.578	137.745	137.453	137.79	139.961	139.226
		355	142.013	145.956	150.13	150.065	149.314	141.612	141.824	143.37	142.245	143.252	142.097	135.601	136.052	143.474	140.254	141.801	143.124	131.187	135.1	134.347	131.961	130.665	130.472	130.752	131.779	131.156	130.224	132.097	132.701	133.274	132.643	132.077	132.628	131.933	136.771	135.242	133.578	135.549	133.792	133.658	134.221	136.242	135.53	134.375	136.074	136.124	138.897
		356	142.108	148.613	149.818	149.51	148.451	141.772	141.005	142.616	142.375	142.225	141.425	136.306	136.533	142.901	139.627	140.954	139.557	130.191	134.622	132.234	130.555	129.785	128.918	129.509	131.024	130.007	129.139	130.551	130.957	132.055	131.674	130.347	132.268	130.692	134.298	133.785	133.086	133.647	132.203	132.835	133.661	134.294	134.02	133.74	133.856	134.391	137.788
		357	142.609	148.196	147.842	147.076	145.958	143.385	139.964	142.335	142.818	142.642	141.046	137.473	136.676	142.211	139.271	139.05	137.889	129.61	136.891	131.861	130.586	129.703	128.844	129.345	130.501	129.79	128.507	129.23	129.87	132.32	131.647	129.608	132.167	130.319	132.394	132.49	132.095	132.032	131.443	132.797	133.64	134.222	133.589	133.363	132.821	134.023	135.154
		358	143.692	146.841	146.092	142.28	144.965	144.966	139.688	142.736	143.353	143.584	140.654	139.378	136.604	142.105	139.117	137.399	137.569	131.177	139.826	131.758	132.304	130.418	129.869	129.424	130.215	129.9	128.956	129.213	130.226	133.22	132.103	129.532	132.663	130.404	133.066	132.234	131.423	131.505	131.634	133.676	134.005	134.554	133.795	133.64	133.213	134.718	135.299
		359	143.628	145.565	144.863	138.402	144.032	145.476	141.017	144.049	143.814	144.844	140.238	142.307	136.088	143.432	139.475	136.816	137.78	132.73	142.046	134.666	137.849	131.437	131.589	131.005	131.505	131.031	130.46	129.235	131.441	134.565	133.701	130.032	132.828	131.3	134.854	132.544	131.667	131.624	131.756	134.44	135.683	135.789	134.702	134.124	134.956	136.043	136.61
[truncated: 116 more columns]

## Sheet: Figure2f-2g
Figure2f	Dwell Time histogram				Figure2g	Energy Diagram
	Dwell Time (s)	Association Count	Dissociation Count			delta r (half of lattice length, bin center)	Count	Energy (kbT)
	0.15	6095	5594			-5.25	1	0
	0.45	3057	3090			-5.15	1	0
	0.75	1532	1703			-5.05	0	0
	1.05	741	917			-4.95	2	-0.693164
	1.35	455	459			-4.85	3	-1.09865
	1.65	286	335			-4.75	2	-0.693164
	1.95	144	179			-4.65	2	-0.693164
	2.25	115	112			-4.55	5	-1.60951
	2.55	84	72			-4.45	4	-1.38635
	2.85	40	36			-4.35	2	-0.693164
	3.15	25	16			-4.25	1	0
	3.45	14	15			-4.15	2	-0.693164
	3.75	21	12			-4.05	1	0
	4.05	11	10			-3.95	2	-0.693164
						-3.85	3	-1.09865
						-3.75	4	-1.38635
						-3.65	6	-1.79185
						-3.55	5	-1.60951
						-3.45	9	-2.19736
						-3.35	11	-2.39807
						-3.25	13	-2.56516
						-3.15	26	-3.25853
						-3.05	23	-3.13587
						-2.95	26	-3.25853
						-2.85	37	-3.61154
						-2.75	42	-3.73837
						-2.65	77	-4.34511
						-2.55	121	-4.79785
						-2.45	155	-5.04607
						-2.35	219	-5.39282
						-2.25	251	-5.52975
						-2.15	271	-5.60676
						-2.05	278	-5.63238
						-1.95	311	-5.74512
						-1.85	330	-5.80475
						-1.75	355	-5.87821
						-1.65	385	-5.95985
						-1.55	408	-6.01827
						-1.45	456	-6.13033
						-1.35	621	-6.44202
						-1.25	651	-6.48972
						-1.15	788	-6.68308
						-1.05	789	-6.68437
						-0.95	879	-6.79395
						-0.85	911	-6.83027
						-0.75	974	-6.89824
						-0.65	1103	-7.02487
						-0.55	1174	-7.08849
						-0.45	1548	-7.3716
						-0.35	2099	-7.68585
						-0.25	3374	-8.18343
						-0.15	4383	-8.4636
						-0.05	5973	-8.80304
						0.05	5973	-8.80304
						0.15	4412	-8.47073
						0.25	3344	-8.17395
						0.35	2013	-7.64249
						0.45	1548	-7.3716
						0.55	1188	-7.10059
						0.65	1028	-6.95314
						0.75	944	-6.86643
						0.85	948	-6.87073
						0.95	908	-6.82692
						1.05	839	-6.74668
						1.15	796	-6.69332
						1.25	664	-6.50972
						1.35	627	-6.45174
						1.45	514	-6.25106
						1.55	445	-6.10572
						1.65	413	-6.03054
						1.75	334	-5.81687
						1.85	322	-5.78007
						1.95	316	-5.76116
						2.05	272	-5.61046
						2.15	256	-5.54956
						2.25	269	-5.59932
						2.35	222	-5.40647
						2.45	178	-5.18482
						2.55	121	-4.79785
						2.65	86	-4.45581
						2.75	62	-4.12818
						2.85	34	-3.52693
						2.95	25	-3.21929
						3.05	23	-3.13587
						3.15	17	-2.83349
						3.25	9	-2.19736
						3.35	6	-1.79185
						3.45	5	-1.60951
						3.55	7	-1.94601
						3.65	3	-1.09865
						3.75	8	-2.07956
						3.85	5	-1.60951
						3.95	1	0
						4.05	3	-1.09865
						4.15	2	-0.693164
						4.25	4	-1.38635
						4.35	2	-0.693164
						4.45	0	0
						4.55	1	0
						4.65	2	-0.693164
						4.75	1	0
						4.85	1	0
						4.95	1	0
						5.05	1	0

## Sheet: Figure3b,3d-3e
Figure 3b	Membrane patch movement estimated by mass center displacement						Figure 3d	Time-lapse analysis of area and number of A5 arrays					Figure 3e	Time-lapse analysis of mean height
	Time (s)	patch A	patch B	Time (s)	patch C			Time (s)	Membrane Area (nm^2)	A5 Area (nm^2)	Number of A5 array			Time (s)	Membrane Height (nm)	Calculated S.D. for membrane height	A5 Height (nm)	Calculated S.D. for A5 height
	0	0	0	11	0			0	100846	0	0			0	3.20606	0.145347
	1	12.1	0.8	12	4.4			1	101290	0	0			1	3.19444	0.155377
	2	14.1	3.4	13	6.6			2	100137	0	0			2	3.07518	0.196477
	3	17.1	3	14	10			3	101539	0	0			3	3.21803	0.162638
	4	20.2	3.3	15	14.8		Break (+A5)						Break (+A5)
	5	17.3	3.7	16	14			13	97497.1	0	0			13	3.00354	0.212132					bad fit data
	6	16.7	6.4	17	14.5			14	98417.4	0	0			14	3.16912	0.140638
	7	19.2	9	18	15.1			15	97720.1	0	0			15	3.1349	0.152055
	8	30.4	9.6	19	16.4			16	97506.5	0	0			16	3.12052	0.200379
	9	33.9	9.2	20	17.3			17	95093.2	0	0			17	3.15658	0.160054
				21	18.1			18	93343.3	0	0			18	3.16007	0.173777
				22	17.5			19	92838.7	0	0			19	3.18102	0.173107
				23	20			20	91863.5	0	0			20	3.21012	0.164499
				24	27.1			21	91778.5	0	0			21	3.21833	0.157306
				25	36.5			22	90518	0	0			22	3.13199	0.163683
				26	43.5			23	89934.1	0	0			23	3.16547	0.140655
				27	49.2			24	89476.7	0	0			24	3.15877	0.15629
				28	60.1			25	88866.3	0	0			25	3.18012	0.161528
				29	65.5			26	87976.2	0	0			26	3.15081	0.142944
				30	66.6			27	87706	0	0			27	3.18951	0.145065
				31	64.8			28	87263.8	0	0			28	3.19674	0.136621
				32	65.2			29	86672.2	0	0			29	3.20913	0.151234
				33	63.5			30	83538.9	0	0			30	3.18231	0.171561
				34	64.2			31	82648.8	0	0			31	3.2532	0.153449
				35	65.3			32	81337.3	0	0			32	3.18028	0.138053
				36	64.9			33	80968.8	0	0			33	3.19482	0.149938
								34	79460.7	0	0			34	3.28476	0.178749
								35	78525.3	0	0			35	3.23106	0.159676
								36	77204.3	0	0			36	3.19686	0.148783
								37	76017.5	0	0			37	3.18405	0.199537
								38	72169.9	0	0			38	3.14744	0.173173
								39	70998.2	0	0			39	3.17829	0.134873
								40	70985	0	0			40	3.18103	0.136217
								41	69951.2	0	0			41	3.18415	0.148247
								42	68239.1	0	0			42	3.15789	0.170576
								43	67057.9	0	0			43	3.19473	0.159725
								44	66560.9	0	0			44	3.1662	0.171401
								45	64242.1	0	0			45	3.17377	0.156573
								46	64094.7	0	0			46	3.16781	0.14239
								47	63227.3	0	0			47	3.16597	0.160725
								48	62862.6	0	0			48	3.19144	0.141608	5.92138	0.0707107
								49	63319.9	0	0			49	3.30733	0.158756	5.90727	0.0707107
								50	61350.7	202.209	1			50	3.25918	0.18941	5.92554	0.0707107
								51	60311.3	285.361	1			51	3.4799	0.154834	5.9603	0.0707107
								52	58820.3	240.005	1			52	3.361	0.163563	5.9189	0.0707107
								53	57144	0	0			53	3.30369	0.158642	5.94187	0.0707107
								54	57240.4	0	0			54	3.32205	0.141328	5.93184	0.0707107
								55	57007.9	0	0			55	3.36744	0.14934	5.92486	0.0707107
								56	56667.8	0	0			56	3.25996	0.150682	5.9149	0.0707107
								57	56769.8	0	0			57	3.32302	0.156815	5.86208	0.0707107
								58	56853	0	0			58	3.31792	0.159739	5.93031	0.0707107
								59	56565.7	0	0			59	3.36841	0.167376	5.69929	0.0707107
								60	56059.2	0	0			60	3.32099	0.171146	5.92332	0.0707107
								61	56023.3	0	0			61	3.33496	0.173139	5.67615	0.0707107
								62	56202.9	602.848	2			62	3.37166	0.208519	5.67293	0.0707107
								63	55059.5	0	0			63	3.27582	0.212132	5.68773	0.0707107
								64	55407.3	3252.35	8			64	3.35559	0.212132	5.63959	0.0707107
								65	56448.6	8464.44	5			65	3.43679	0.212132	5.90704	0.0707107
								66	55352.5	8532.47	4			66	3.41954	0.212132	6.00418	0.103468
								67	55445.1	15689.2	3			67	3.32621	0.212132	6.11984	0.282276
								68	55326	18229.1	2			68	3.43615	0.212132	6.10728	0.282843
								69	55329.8	24095	3			69	3.39684	0.212132	6.09231	0.258342
								70	55271.2	34090.2	1			70	3.34644	0.212132	6.05599	0.231521
								71	55154	35324.2	1			71	3.48164	0.212132	6.14789	0.20358
								72	55862.7	40538.2	1			72	3.36457	0.18868	6.06827	0.21811
								73	55932.6	45028.4	1			73			6.10871	0.212916
								74	56180.2	49146.3	1			74			6.07737	0.200706
								75	55668.1	50416.2	1			75			6.10373	0.193022
								76	56340.8	51510.4	1			76			6.0368	0.184534
								77	56737.7	52016.9	1			77			6.05096	0.177881
								78	57168.6	52351.4	1			78			6.12018	0.196401
								79	57484.2	52642.4	1			79			6.0729	0.172803
								80	57401	52695.3	1			80			6.10545	0.172579
								81	57272.5	52657.5	1			81			6.08414	0.174465
								82	57064.6	52258.8	1			82			6.07015	0.168664
								83	57334.9	52748.2	1			83			6.01738	0.169581
								84	57423.7	52820	1			84			6.02463	0.173794
								85	57212	52627.3	1			85			6.04608	0.157246
								86	56966.4	52585.7	1			86			6.01204	0.159202

## Sheet: Figure4d-4e
Figure 4d	Time-lapse fluorescence recovery								Figure 4e	Lipid diffusion
	Time (s)	A5-free	Time (s)	Full A5 coverage	A5-Alexa 647	Time (s)	A5-removal via EDTA			A5-free	Full A5 coverage	A5-removal via EDTA
	-143.461	0.978146	-280.79	0.997161	0.966536	-143.703	0.981532		Mean lipid diffusivity (micrometer^2/s)	2.60027	0.407725	1.69275
	-135.92	0.974022	-260.14	0.990241	0.984814	-136.177	0.994091		Standard Derivation	0.424087	0.0680002	0.365014
	-128.383	1	-239.45	0.993348	1	-128.624	0.978038
	-120.846	1	-218.83	0.998815	0.934316	-121.084	0.988507		Calculated diffusivity in each area based on equation 2	2.90711	0.327566	1.56711
	-113.309	0.994791	-198.24	1	0.954528	-113.548	1.00444			2.12022	0.454077	1.39375
	-105.782	1	-177.58	0.993723	0.952942	-106.013	1.00511			2.23111	0.355275	1.33995
	-98.079	1	-156.97	0.995643	0.942905	-98.481	0.982899			2.62019	0.480267	2.12559
	-90.538	0.999212	-136.38	0.997201	0.954819	-90.953	0.988114			3.11599	0.433669	1.66568
	-82.998	1	-115.6	1	0.880836	-83.412	1.00063			3.08895	0.396591	2.30633
	-75.471	1	-94.97	1	0.921726	-75.87	1.03203			2.42363	0.516935	1.21879
	0	0.382509	0	0.313606	0.41898	0	0.49798			2.0197	0.424678	1.9469
	7.533	0.448034	20.64	0.356279	0.401932	7.531	0.517577			3.08895	0.388371	1.44145
	15.066	0.499495	41.28	0.393807	0.418769	15.232	0.548103			2.38691	0.299822	1.92194
	22.586	0.546543	61.86	0.428343	0.391378	22.764	0.579152
	30.118	0.580391	82.55	0.463939	0.403095	30.294	0.59144
	37.646	0.611166	103.2	0.499298	0.415729	37.824	0.610024
	45.348	0.636735	123.78	0.520158	0.420704	45.584	0.637393
	53.052	0.670332	144.36	0.539545	0.419678	53.116	0.664427
	60.584	0.687175	164.94	0.564968	0.429301	60.651	0.664207
	68.111	0.703794	185.58	0.59661	0.425519	68.196	0.695591
	75.646	0.729	206.24	0.60778	0.423366	75.736	0.712864
	83.18	0.725208	226.89	0.63225	0.430683	83.266	0.720625
	90.71	0.763314	247.47	0.652319	0.421489	90.813	0.740196
	98.248	0.769326	268.06	0.677903	0.42282	98.507	0.736273
	105.78	0.773709	288.7	0.682853	0.416209	106.035	0.764966
	113.309	0.797716	309.34	0.698519	0.422457	113.552	0.772945
	120.831	0.813046	329.98	0.716716	0.415904	121.087	0.775265
	128.362	0.808616	350.61	0.71691	0.41594	128.619	0.780736
	135.894	0.84742	371.21	0.746071	0.416631	136.15	0.7944
	143.422	0.856037	391.88	0.76844	0.410594	143.683	0.812592
	150.957	0.832124	412.46	0.781105	0.407263	151.218	0.811941
	158.494	0.842672	433.1	0.787567	0.415365	158.75	0.83357
	166.024	0.855703	453.7	0.793348	0.40295	166.28	0.830181
	173.719	0.882165	474.34	0.81902	0.407038	173.82	0.838905
	181.246	0.899358	495.03	0.824659	0.412216	181.347	0.820739
	188.944	0.916528	515.63	0.837847	0.408318	188.865	0.853299
	196.476	0.898657	536.42	0.856154	0.402848	196.402	0.849815
	204.006	0.884115	557.04	0.867101	0.399095	203.932	0.862381
	211.538	0.91111	577.69	0.872079	0.403154	211.462	0.879219
	219.236	0.912256	598.37	0.860732	0.398332	218.995	0.871347
	226.765	0.909768	619.03	0.873636	0.406114	226.533	0.875694
	234.298	0.910734	639.64	0.884778	0.390433	234.058	0.89073
	241.834	0.920285	660.31	0.880146	0.368642	241.765	0.889328
	249.369	0.914019	680.94	0.89761	0.359609	249.305	0.892668
	256.918	0.914785	701.74	0.901724	0.357805	256.835	0.904328
	264.459	0.955856	722.38	0.901446	0.346154	264.609	0.900452
	271.993	0.917331	742.99	0.910302	0.320501	272.144	0.907859
	279.525	0.941663	763.66	0.893824	0.34203	279.673	0.92401
	287.061	0.939467	784.32	0.908889	0.347943	287.205	0.910576
	294.59	0.95	804.92	0.925403	0.341877	294.738	0.922865
			825.54	0.918919	0.354489	302.27	0.934348
			846.19	0.934565	0.338626	309.789	0.926873
			866.82	0.930536	0.324959	317.518	0.928941
			887.47	0.951126	0.309118	325.05	0.927039
			908.11	0.943659	0.319759	332.577	0.932283
			928.7	0.946601	0.310479	340.112	0.942937
			949.34	0.931927	0.270338	347.642	0.957885
			969.96	0.954642	0.286833	355.175	0.969198
			990.78	0.946632	0.277793	362.713	0.963807
			1011.49	0.963	0.256599	370.243	0.968809
			1032.11	0.942	0.268272	377.764	0.971032
			1052.76	0.938	0.254206	385.313	0.969446
						392.855	0.974215
						400.394	0.971572
						408.106	0.984546
						415.646	0.984072
						423.176	0.986162
						430.712	0.98462
						438.247	0.985391
						445.777	0.974147
						453.309	0.990163
						461.021	0.987394
						468.55	0.98904
						476.09	0.984545
						483.622	0.98415
						491.169	0.992693
						498.696	0.987758
						506.229	0.979981
						513.763	0.982243
						521.298	0.984071
						528.834	0.986015
						536.382	0.975389
						543.923	0.978477
						551.46	0.983782
						558.994	0.975023
						566.525	0.98315
						574.055	0.990466
						581.832	0.982958
						589.368	0.996679
						596.896	0.984999
						604.598	0.994242
						612.123	0.98573
						619.655	0.986908
						627.349	0.99709
						634.879	0.986125
						642.418	1
						649.944	0.984951
						657.641	0.989176
						665.17	0.97603
						672.7	0.983342

## Sheet: Figure5c-5d,5f-5g
Figure 5c	GP Histograms				Figure 5d				Figure 5f	Time lapse of sum fluorescence intensity					Figure 5g	Time lapse of GP and normalized A5 intensity
	GP (Bin Center)	A5-free GUVs (pixel counts)	A5-covered GUV (pixel counts)			A5-free GUVs	A5-covered GUVs			Time (s)	Laurdan Ch1	Laurdan Ch2 (calibrated by the gain factor, 1/3)	A5-Alexa 647			Time (s)	GP	Background corrected, Normalized A5 intensity
	-0.98	0	0		Mean GP	0.014	0.173917			0	3933.08	3938.75	607.798			0	-0.000719172	0.000656696
	-0.94	0	0		Standard Derivation	0.0411671	0.0262348			10.4	3839.5	3647.9	614.797			10.4	0.0255904	0.00230683
	-0.9	0	0							20.8	4018.92	3730.24	597.863			20.8	0.0372527	-0.00168565
	-0.86	0	0		Average GP from single GUV	0.042	0.158			31.2	3863.75	3925.51	596.387			31.2	-0.00792902	-0.00203364
	-0.82	0	0			0.076	0.169			41.6	4148.1	4202.34	609.465			41.6	-0.00649465	0.00104972
	-0.78	0	0			-0.032	0.156			52	4746.36	4403.27	593.938			52	0.0374984	-0.00261103
	-0.74	0	0			-0.018	0.142			62.4	4926.72	4727.93	585.775			62.4	0.0205897	-0.0045356
	-0.7	0	0			-0.002	0.237			72.8	4982.22	5040.92	605.419			72.8	-0.00585617	9.58071e-05
	-0.66	0	0			0.064	0.184			83.2	4683.87	4554.01	609.882			83.2	0.0140583	0.00114803
	-0.62	0	0			0.002	0.169			93.6	4814	5053.62	626.608			93.6	-0.0242836	0.00509147
	-0.58	0	0			0.043	0.147			104	5037.28	4761.69	607.207			104	0.0281241	0.000517358
	-0.54	0	0			-0.052	0.184			114.4	4531.1	4464.89	1062.01			114.4	0.00736036	0.107745
	-0.5	0	0			0.057	0.203			124.8	4778.22	4743.53	1067.38			124.8	0.00364343	0.10901
	-0.46	0	0			0.002	0.177			135.2	4943.01	4927.02	1099.11			135.2	0.00161953	0.116491
	-0.42	0	0			-0.014	0.161			145.6	5045.55	4911.11	1075.51			145.6	0.0135021	0.110926
	-0.38	0	0							156	5102.93	4860.61	1055.01			156	0.0243214	0.106094
	-0.34	0	0							166.4	5554.71	5241.26	1184.25			166.4	0.0290339	0.136564
	-0.3	0	0							176.8	4670.19	4865.85	1085.14			176.8	-0.0205182	0.113199
	-0.26	4	0							187.2	5600.49	5438.03	1071.08			187.2	0.0147183	0.109882
	-0.22	18	0							197.6	5275.75	5265.51	1284.34			197.6	0.000971118	0.160163
	-0.18	33	0							208	5229.51	5473.47	1041.64			208	-0.0227938	0.102942
	-0.14	123	3							218.4	5137.29	5092.73	1179.84			218.4	0.0043554	0.135524
	-0.1	223	4							228.8	4942.21	5002.66	1248.96			228.8	-0.00607863	0.151821
	-0.06	382	15							239.2	4831.64	4390.26	1073.8			239.2	0.0478625	0.110525
	-0.02	469	41							249.6	4904.52	4781.39	1009.38			249.6	0.0127122	0.0953373
	0.02	391	60							260	4933.07	4439.55	869.744			260	0.0526558	0.0624149
	0.06	229	112							270.4	4564.28	4535.75	1047.28			270.4	0.0031348	0.104272
	0.1	137	193							280.8	4839.11	4966.99	888.12			280.8	-0.013041	0.0667473
	0.14	49	223							291.2	5017.55	5002.49	963.167			291.2	0.00150347	0.0844409
	0.18	25	245							301.6	4678.91	4417.44	948.734			301.6	0.028744	0.0810381
	0.22	10	233							312	4827.09	4770.22	913.13			312	0.0059257	0.0726438
	0.26	0	207							322.4	4375.17	4029.89	980.779			322.4	0.0410806	0.0885932
	0.3	0	146							332.8	4496.16	4124.96	823.024			332.8	0.0430568	0.0513998
	0.34	0	79							343.2	4332.72	3969.59	967.058			343.2	0.0437395	0.0853583
	0.38	0	35							353.6	4637.01	4645.38	960.736			353.6	-0.00090119	0.0838678
	0.42	0	15							364	4834.14	4912.62	955.109			364	-0.00805192	0.0825411
	0.46	0	3							374.4	4440.51	4433.18	934.962			374.4	0.000826804	0.0777911
	0.5	0	2							384.8	4163.45	3969.48	893.764			384.8	0.0238503	0.068078
	0.54	0	1							395.2	4007.7	3506.08	823.354			395.2	0.0667596	0.0514776
	0.58	0	0							405.6	4155.67	3637.54	901.927			405.6	0.0664851	0.0700025
	0.62	0	0							416	4248.52	3702.34	964.487			416	0.0686948	0.0847521
	0.66	0	0							426.4	4541.35	3795.16	1053.95			426.4	0.089509	0.105845
	0.7	0	0							436.8	4500.15	3836.74	1095.74			436.8	0.0795762	0.115697
	0.74	0	0							447.2	4250.02	3783.36	960.215			447.2	0.0580893	0.0837449
	0.78	0	0							457.6	4106.8	3554.38	974.422			457.6	0.0721061	0.0870945
	0.82	0	0							468	3335.69	2943.41	4365.27			468	0.0624746	0.886545
	0.86	0	0							478.4	3383.9	2397.58	4175.98			478.4	0.170601	0.841915
	0.9	0	0							488.8	3404.68	2491.85	4152.51			488.8	0.154807	0.836383
	0.94	0	0							499.2	3291.82	2540.81	4328.02			499.2	0.128759	0.877761
	0.98	0	0							509.6	3269.97	2365.6	4341.95			509.6	0.160474	0.881045
										520	3755.1	3054.09	4846.49			520	0.10295	1
										530.4	3479.36	2934.84	4751.47			530.4	0.0848921	0.977597
										540.8	3654.81	2922.17	4602.8			540.8	0.111396	0.942546
										551.2	3633.31	3036.13	4729.66			551.2	0.0895391	0.972454
										561.6	3805.67	2847.1	4788.83			561.6	0.144086	0.986405
										572	3786.5	2896.46	4527.56			572	0.13318	0.924807
										582.4	3673.29	2856.03	4602.05			582.4	0.125168	0.942369
										592.8	3981.16	2832.84	4588.14			592.8	0.168523	0.939089
										603.2	3461.12	2611.54	4353.86			603.2	0.139903	0.883854

## Sheet: Figure6
Figure 6b	xy-dimensions									Figure 6c	Order Parameter							Figure 6d	Diffusivity of DOPS lipids
	time (microsconds)	xy-dimensions (angstrom) @0.05 M	time (microsconds)	xy-dimensions (angstrom) @0.48 M	time (microsconds)	xy-dimensions (angstrom) @0.54 M	time (microsconds)	xy-dimensions (angstrom) @ 0M			Carbon atom number	Average of -SCD (0M)	standard derivation	Carbon atom number	Average of -SCD (0.54M)	standard derivation			time (ns)	D x 107 (cm2/s) @ 0M	D x 107 (cm2/s) @ 0.54M
	0	150	2.9384	139.95	4.1334	136.233	0	139.862			2	0.19	0.016	2	0.229	0.009			1	90.7468	49.9404
	2e-05	149.866	2.9385	139.876	4.1335	136.835	0.0001	141.45			3	0.204	0.003	3	0.245	0.002			2	58.697	31.9269
	4e-05	149.683	2.9386	139.537	4.1336	136.748	0.0002	141.449			4	0.213	0.008	4	0.258	0.004			3	45.3705	24.5854
	6e-05	149.414	2.9387	139.832	4.1337	136.843	0.0003	141.807			5	0.202	0.001	5	0.246	0.004			4	38.1626	20.5274
	8e-05	149.229	2.9388	140.195	4.1338	136.969	0.0004	142.034			6	0.188	0.005	6	0.233	0.002			5	33.0084	17.8825
	0.0001	149.382	2.9389	140.345	4.1339	136.869	0.0005	142.241			7	0.126	0.011	7	0.155	0.017			6	29.61	16.0175
	0.00012	149.213	2.939	140.544	4.134	137.062	0.0006	142.382			8	0.087	0.014	8	0.105	0.016			7	26.8486	14.5577
	0.00014	149.202	2.9391	139.904	4.1341	136.895	0.0007	141.952			9	0.076	0.014	9	0.104	0.013			8	24.8043	13.4317
	0.00016	148.89	2.9392	139.663	4.1342	137.08	0.0008	142.133			10	0.086	0.003	10	0.132	0.002			9	23.1607	12.5289
	0.00018	148.519	2.9393	139.838	4.1343	136.982	0.0009	141.907			11	0.13	0.005	11	0.191	0.006			10	21.7876	11.7062
	0.0002	148.727	2.9394	140.148	4.1344	136.821	0.001	142.352			12	0.132	0.007	12	0.197	0.009			11	20.7046	11.042
	0.00022	148.514	2.9395	139.738	4.1345	137.067	0.0011	142.124			13	0.136	0.007	13	0.201	0.009			12	19.6688	10.4849
	0.00024	148.243	2.9396	140.042	4.1346	137.079	0.0012	142.032			14	0.119	0.008	14	0.177	0.012			13	18.7312	9.98373
	0.00026	148.521	2.9397	139.428	4.1347	136.988	0.0013	141.506			15	0.108	0.006	15	0.16	0.01			14	17.9846	9.62619
	0.00028	148.313	2.9398	139.613	4.1348	136.888	0.0014	141.989			16	0.08	0.006	16	0.118	0.01			15	17.3335	9.18259
	0.0003	147.797	2.9399	139.516	4.1349	136.783	0.0015	141.726			17	0.028	0.001	17	0.043	0.002			16	16.6362	8.81274
	0.00032	147.646	2.94	139.514	4.135	136.877	0.0016	141.5											17	16.0766	8.50352
	0.00034	147.878	2.9401	139.699	4.1351	136.837	0.0017	141.726											18	15.5328	8.23087
	0.00036	147.824	2.9402	139.45	4.1352	136.931	0.0018	141.68											19	15.0292	7.93921
	0.00038	147.843	2.9403	139.361	4.1353	136.61	0.0019	142.197											20	14.5388	7.67863
	0.0004	147.507	2.9404	139.423	4.1354	136.975	0.002	142.008											21	14.1483	7.43729
	0.00042	147.567	2.9405	139.929	4.1355	136.832	0.0021	141.522											22	13.7337	7.20606
	0.00044	147.509	2.9406	139.564	4.1356	137.073	0.0022	141.937											23	13.4018	7.01365
	0.00046	147.914	2.9407	139.768	4.1357	137.06	0.0023	141.858											24	13.0491	6.82342
	0.00048	147.713	2.9408	139.793	4.1358	136.993	0.0024	141.967											25	12.7295	6.63667
	0.0005	147.369	2.9409	139.708	4.1359	137.081	0.0025	142.262											26	12.4395	6.45606
	0.00052	147.239	2.941	139.777	4.136	137.099	0.0026	142.483											27	12.1541	6.31497
	0.00054	147.377	2.9411	139.38	4.1361	136.983	0.0027	142.273											28	11.8751	6.16972
	0.00056	147.266	2.9412	139.663	4.1362	137.07	0.0028	142.283											29	11.6566	6.06212
	0.00058	147.378	2.9413	139.158	4.1363	136.909	0.0029	142.594											30	11.408	5.93496
	0.0006	147.233	2.9414	139.448	4.1364	136.92	0.003	142.206											31	11.1992	5.81738
	0.00062	147.318	2.9415	140.242	4.1365	136.811	0.0031	142.333											32	10.9724	5.70842
	0.00064	147.314	2.9416	139.867	4.1366	136.83	0.0032	142.417											33	10.7896	5.62154
	0.00066	147.092	2.9417	140.06	4.1367	136.947	0.0033	142.42											34	10.5809	5.51059
	0.00068	147.433	2.9418	139.853	4.1368	137.019	0.0034	142.684											35	10.4209	5.4072
	0.0007	147.51	2.9419	140.288	4.1369	136.95	0.0035	142.251											36	10.2627	5.32276
	0.00072	147.239	2.942	139.963	4.137	137.205	0.0036	142.202											37	10.1005	5.22622
	0.00074	147.215	2.9421	140.062	4.1371	136.918	0.0037	142.124											38	9.9528	5.13179
	0.00076	147.309	2.9422	139.987	4.1372	136.698	0.0038	142.497											39	9.79862	5.03562
	0.00078	147.127	2.9423	140.071	4.1373	136.912	0.0039	142.234											40	9.6399	4.93895
	0.0008	147.532	2.9424	140.017	4.1374	136.953	0.004	142.367											41	9.51661	4.84922
	0.00082	147.504	2.9425	139.85	4.1375	136.904	0.0041	142.38											42	9.39452	4.78272
	0.00084	147.501	2.9426	139.71	4.1376	137.214	0.0042	142.562											43	9.29125	4.69736
	0.00086	147.668	2.9427	139.49	4.1377	137.014	0.0043	142.653											44	9.17091	4.61955
	0.00088	147.527	2.9428	139.589	4.1378	137.075	0.0044	142.582											45	9.05834	4.54748
	0.0009	147.784	2.9429	139.818	4.1379	136.954	0.0045	142.552											46	8.95719	4.48195
	0.00092	147.721	2.943	139.769	4.138	137.126	0.0046	142.67											47	8.83444	4.41733
	0.00094	147.431	2.9431	140.014	4.1381	137.287	0.0047	142.421											48	8.72874	4.3677
	0.00096	147.329	2.9432	139.681	4.1382	136.829	0.0048	143.155											49	8.61903	4.31829
	0.00098	147.032	2.9433	139.641	4.1383	136.832	0.0049	142.76											50	8.50804	4.26409
	0.001	147.432	2.9434	139.574	4.1384	137.096	0.005	142.889											51	8.41108	4.21756
	0.00102	147.002	2.9435	139.542	4.1385	137.309	0.0051	143.302											52	8.30644	4.16194
	0.00104	147.082	2.9436	139.536	4.1386	137.209	0.0052	142.586											53	8.21314	4.1168
	0.00106	146.965	2.9437	139.371	4.1387	137.244	0.0053	142.548											54	8.1267	4.06247
	0.00108	146.931	2.9438	139.474	4.1388	137.224	0.0054	142.264											55	8.02412	4.01372
	0.0011	147.09	2.9439	139.423	4.1389	136.84	0.0055	142.123											56	7.93745	3.96278
	0.00112	146.951	2.944	139.447	4.139	136.713	0.0056	142.068											57	7.84863	3.92282
	0.00114	146.54	2.9441	139.795	4.1391	136.887	0.0057	142.412											58	7.74876	3.87492
	0.00116	146.223	2.9442	139.891	4.1392	136.628	0.0058	142.072											59	7.65064	3.83549
	0.00118	146.562	2.9443	140.008	4.1393	137.101	0.0059	142.529											60	7.57349	3.79807
	0.0012	146.56	2.9444	140.067	4.1394	136.783	0.006	142.623											61	7.49099	3.76908
	0.00122	146.82	2.9445	139.953	4.1395	137.087	0.0061	142.689											62	7.39964	3.72885
	0.00124	146.364	2.9446	139.787	4.1396	137.23	0.0062	142.709											63	7.31796	3.68971
	0.00126	146.445	2.9447	139.551	4.1397	137.053	0.0063	142.738											64	7.23892	3.65493
	0.00128	146.482	2.9448	139.212	4.1398	136.967	0.0064	143.079											65	7.16736	3.61654
	0.0013	146.656	2.9449	139.428	4.1399	137.058	0.0065	143.014											66	7.09595	3.58627
	0.00132	146.557	2.945	139.867	4.14	137.358	0.0066	143.163											67	7.02263	3.54721
	0.00134	146.503	2.9451	139.812	4.1401	137.04	0.0067	142.057											68	6.95236	3.51034
	0.00136	146.068	2.9452	140.145	4.1402	137.081	0.0068	142.489											69	6.88388	3.47874
	0.00138	146.466	2.9453	139.991	4.1403	137.16	0.0069	142.062											70	6.80786	3.44387
	0.0014	146.157	2.9454	140.007	4.1404	137.594	0.007	141.893											71	6.74515	3.40761
	0.00142	145.782	2.9455	139.666	4.1405	137.415	0.0071	142.367											72	6.68191	3.37404
	0.00144	145.846	2.9456	140.167	4.1406	137.261	0.0072	142.361											73	6.62191	3.3417
	0.00146	145.854	2.9457	139.996	4.1407	137.153	0.0073	143.068											74	6.55555	3.3073
	0.00148	145.709	2.9458	140.313	4.1408	137.274	0.0074	142.868											75	6.49264	3.26953
	0.0015	146.02	2.9459	139.811	4.1409	136.985	0.0075	142.557											76	6.4326	3.23413
	0.00152	145.988	2.946	139.812	4.141	137.058	0.0076	142.827											77	6.37204	3.20665
	0.00154	145.803	2.9461	140.115	4.1411	137.495	0.0077	142.66											78	6.30809	3.17556
	0.00156	145.982	2.9462	140.207	4.1412	137.504	0.0078	142.399											79	6.24951	3.14389
	0.00158	145.672	2.9463	140.038	4.1413	137.677	0.0079	143.08											80	6.19469	3.11478
	0.0016	145.822	2.9464	140.359	4.1414	137.371	0.008	142.841											81	6.14064	3.08355
	0.00162	145.7	2.9465	140.046	4.1415	137.479	0.0081	142.818											82	6.09349	3.05262
	0.00164	145.687	2.9466	140.046	4.1416	137.083	0.0082	142.65											83	6.04104	3.025
	0.00166	145.757	2.9467	140.11	4.1417	137.118	0.0083	142.607											84	5.99564	2.99347
	0.00168	145.66	2.9468	140.407	4.1418	137.132	0.0084	142.536											85	5.95127	2.97077
	0.0017	145.654	2.9469	140.152	4.1419	137.229	0.0085	142.149											86	5.90413	2.94239
	0.00172	145.661	2.947	140.145	4.142	137.102	0.0086	141.871											87	5.85441	2.91892
	0.00174	145.255	2.9471	140.231	4.1421	137.118	0.0087	141.915											88	5.80912	2.89648
	0.00176	145.372	2.9472	139.853	4.1422	137.231	0.0088	141.564											89	5.77082	2.87256
	0.00178	145.35	2.9473	139.79	4.1423	136.994	0.0089	141.617											90	5.72106	2.84937
	0.0018	145.318	2.9474	139.561	4.1424	136.781	0.009	141.921											91	5.68147	2.8292
	0.00182	145.306	2.9475	139.509	4.1425	136.832	0.0091	141.375											92	5.64635	2.80632
	0.00184	144.987	2.9476	139.314	4.1426	136.657	0.0092	141.519											93	5.60188	2.78836
	0.00186	145.139	2.9477	139.406	4.1427	136.694	0.0093	141.725											94	5.57015	2.76708
	0.00188	145.138	2.9478	139.309	4.1428	136.597	0.0094	141.834											95	5.53166	2.74677
	0.0019	145.061	2.9479	139.361	4.1429	136.692	0.0095	141.739											96	5.49649	2.72884
	0.00192	144.947	2.948	139.328	4.143	136.887	0.0096	141.953											97	5.4616	2.70615
	0.00194	145.266	2.9481	139.537	4.1431	136.782	0.0097	141.774											98	5.43201	2.69102
	0.00196	145.292	2.9482	139.663	4.1432	137.158	0.0098	141.319											99	5.3962	2.67467
	0.00198	145.399	2.9483	139.464	4.1433	136.579	0.0099	141.094											100	5.35852	2.65919
	0.002	145.614	2.9484	139.752	4.1434	136.609	0.01	141.571											101	5.32814	2.6435
	0.00202	145.495	2.9485	139.795	4.1435	136.578	0.0101	141.323											102	5.29716	2.63044
	0.00204	145.365	2.9486	139.42	4.1436	136.517	0.0102	141.436											103	5.25579	2.61769
	0.00206	145.39	2.9487	139.682	4.1437	136.733	0.0103	141.355											104	5.22839	2.60649
	0.00208	145.378	2.9488	139.625	4.1438	137.065	0.0104	141.213											105	5.19003	2.5903
	0.0021	145.369	2.9489	139.533	4.1439	136.413	0.0105	141.365											106	5.15211	2.57901
	0.00212	145.576	2.949	139.601	4.144	136.619	0.0106	141.467											107	5.11846	2.56523
	0.00214	145.612	2.9491	139.669	4.1441	136.521	0.0107	142.149											108	5.08059	2.55302
	0.00216	145.326	2.9492	139.757	4.1442	136.281	0.0108	141.851											109	5.04727	2.54081
	0.00218	144.922	2.9493	139.631	4.1443	136.481	0.0109	141.918											110	5.01018	2.52798
	0.0022	144.633	2.9494	139.709	4.1444	136.45	0.011	141.971											111	4.97646	2.51471
	0.00222	145.155	2.9495	139.779	4.1445	136.494	0.0111	142.135											112	4.94275	2.49797
	0.00224	144.691	2.9496	139.303	4.1446	136.693	0.0112	142.2											113	4.91047	2.47938
	0.00226	144.772	2.9497	139.217	4.1447	136.783	0.0113	141.563											114	4.87787	2.4644
	0.00228	144.776	2.9498	139.194	4.1448	136.469	0.0114	141.79											115	4.85068	2.45345
	0.0023	144.572	2.9499	139.408	4.1449	136.961	0.0115	142.123											116	4.81865	2.43809
	0.00232	144.464	2.95	139.138	4.145	136.717	0.0116	141.645											117	4.78095	2.42436
	0.00234	144.587	2.9501	138.969	4.1451	136.694	0.0117	142.136											118	4.75169	2.41253
	0.00236	144.606	2.9502	138.711	4.1452	136.889	0.0118	142.147											119	4.7152	2.40047
	0.00238	144.2	2.9503	139.157	4.1453	136.81	0.0119	141.961											120	4.68695	2.38995
	0.0024	144.11	2.9504	138.834	4.1454	136.838	0.012	142.296											121	4.66716	2.37831
	0.00242	144.305	2.9505	138.959	4.1455	136.6	0.0121	141.986											122	4.64455	2.36479
	0.00244	144.718	2.9506	139.059	4.1456	136.799	0.0122	142.209											123	4.62327	2.35217
	0.00246	144.307	2.9507	139.055	4.1457	136.47	0.0123	142.337											124	4.60155	2.34028
	0.00248	144.469	2.9508	139.28	4.1458	136.197	0.0124	142.523											125	4.58161	2.32596
	0.0025	144.168	2.9509	138.858	4.1459	136.369	0.0125	141.986											126	4.55917	2.31453
	0.00252	144.296	2.951	139.137	4.146	136.75	0.0126	142.068											127	4.54204	2.30327
	0.00254	144.549	2.9511	139.379	4.1461	136.501	0.0127	142.594											128	4.52111	2.28869
	0.00256	144.619	2.9512	139.267	4.1462	136.565	0.0128	142.345											129	4.50159	2.2729
	0.00258	144.365	2.9513	139.389	4.1463	136.779	0.0129	142.782											130	4.48792	2.26107
	0.0026	144.509	2.9514	139.237	4.1464	136.993	0.013	142.608											131	4.46947	2.25007
	0.00262	144.859	2.9515	139.215	4.1465	136.919	0.0131	142.45											132	4.45193	2.24244
	0.00264	144.897	2.9516	139.232	4.1466	136.91	0.0132	142.709											133	4.43943	2.23332
	0.00266	144.679	2.9517	139.289	4.1467	136.592	0.0133	142.722											134	4.42036	2.22769
	0.00268	144.737	2.9518	139.095	4.1468	136.877	0.0134	142.421											135	4.39932	2.21561
	0.0027	144.536	2.9519	138.833	4.1469	136.459	0.0135	142.24											136	4.38206	2.21
	0.00272	144.385	2.952	139.51	4.147	136.309	0.0136	142.618											137	4.36597	2.20122
	0.00274	144.543	2.9521	139.4	4.1471	136.494	0.0137	142.767											138	4.34427	2.19138
	0.00276	144.44	2.9522	139.417	4.1472	136.241	0.0138	142.679											139	4.32705	2.18158
	0.00278	144.621	2.9523	139.459	4.1473	136.374	0.0139	142.898											140	4.31331	2.16865
	0.0028	144.693	2.9524	139.385	4.1474	136.365	0.014	143.35											141	4.29975	2.16002
	0.00282	144.631	2.9525	139.226	4.1475	136.415	0.0141	142.587											142	4.28149	2.15213
	0.00284	144.999	2.9526	139.297	4.1476	136.324	0.0142	142.979											143	4.27008	2.1423
	0.00286	144.661	2.9527	139.34	4.1477	136.445	0.0143	142.915											144	4.25671	2.13136
	0.00288	144.741	2.9528	139.093	4.1478	136.42	0.0144	143.388											145	4.24289	2.12452
	0.0029	145.058	2.9529	138.816	4.1479	136.176	0.0145	142.711											146	4.2264	2.11382
	0.00292	144.785	2.953	138.873	4.148	136.229	0.0146	142.932											147	4.20915	2.10365
	0.00294	144.597	2.9531	138.967	4.1481	136.362	0.0147	142.479											148	4.19212	2.09647
	0.00296	144.648	2.9532	138.977	4.1482	136.081	0.0148	142.159											149	4.18143	2.09022
	0.00298	144.447	2.9533	138.961	4.1483	136.797	0.0149	142.172											150	4.16694	2.08167
	0.003	144.632	2.9534	138.635	4.1484	136.699	0.015	142.638											151	4.15252	2.07406
	0.00302	144.529	2.9535	138.918	4.1485	136.634	0.0151	142.63											152	4.1411	2.06806
	0.00304	144.533	2.9536	138.725	4.1486	136.823	0.0152	142.342											153	4.12862	2.05809
	0.00306	144.578	2.9537	138.984	4.1487	136.551	0.0153	142.408											154	4.11768	2.05117
	0.00308	144.252	2.9538	138.789	4.1488	136.529	0.0154	142.418											155	4.10225	2.04344
	0.0031	144.397	2.9539	139.047	4.1489	136.692	0.0155	142.058											156	4.08929	2.03584
	0.00312	144.367	2.954	138.813	4.149	136.84	0.0156	142.741											157	4.07636	2.02537
	0.00314	144.089	2.9541	139.026	4.1491	136.473	0.0157	143.456											158	4.06512	2.01723
	0.00316	144.066	2.9542	139.142	4.1492	136.918	0.0158	142.566											159	4.04814	2.00776
	0.00318	143.964	2.9543	139.111	4.1493	136.83	0.0159	142.461											160	4.03556	1.9976
	0.0032	144.099	2.9544	138.63	4.1494	136.555	0.016	142.898											161	4.01671	1.98727
	0.00322	144.311	2.9545	139.152	4.1495	136.565	0.0161	142.416											162	4.0052	1.9798
	0.00324	143.883	2.9546	139.473	4.1496	136.501	0.0162	142.834											163	3.99255	1.96759
	0.00326	143.895	2.9547	139.685	4.1497	136.406	0.0163	142.748											164	3.9756	1.95904
	0.00328	144.085	2.9548	139.363	4.1498	136.513	0.0164	142.707											165	3.96325	1.95015
	0.0033	144.088	2.9549	139.341	4.1499	136.68	0.0165	142.796											166	3.95157	1.94255
	0.00332	144.31	2.955	139.658	4.15	136.897	0.0166	142.825											167	3.93989	1.93349
	0.00334	144.432	2.9551	139.302	4.1501	136.754	0.0167	142.618											168	3.92529	1.92583
	0.00336	144.665	2.9552	139.636	4.1502	136.819	0.0168	142.767											169	3.91089	1.91507
	0.00338	144.978	2.9553	138.943	4.1503	137.138	0.0169	142.645											170	3.89732	1.90694
	0.0034	144.702	2.9554	139.312	4.1504	137.154	0.017	142.362											171	3.88477	1.89874
	0.00342	144.272	2.9555	139.248	4.1505	137.157	0.0171	142.161											172	3.87211	1.8912
	0.00344	144.504	2.9556	139.333	4.1506	137.368	0.0172	142.288											173	3.86123	1.88483
	0.00346	144.71	2.9557	139.317	4.1507	137.095	0.0173	142.06											174	3.8459	1.87805
	0.00348	144.473	2.9558	139.355	4.1508	137.094	0.0174	142.498											175	3.83256	1.87357
	0.0035	144.698	2.9559	139.286	4.1509	136.973	0.0175	142.509											176	3.81859	1.86597
	0.00352	144.61	2.956	139.438	4.151	137.283	0.0176	142.517											177	3.80509	1.86086
	0.00354	144.553	2.9561	140.162	4.1511	136.729	0.0177	142.546											178	3.79548	1.85492
	0.00356	144.416	2.9562	139.589	4.1512	136.705	0.0178	142.359											179	3.78172	1.84928
	0.00358	144.293	2.9563	139.715	4.1513	136.931	0.0179	143.146											180	3.77172	1.84338
	0.0036	144.095	2.9564	139.416	4.1514	137.274	0.018	142.9											181	3.75593	1.83817
	0.00362	143.866	2.9565	139.147	4.1515	137.2	0.0181	142.256											182	3.74353	1.83313
	0.00364	143.958	2.9566	139.222	4.1516	137.202	0.0182	142.098											183	3.73425	1.82642
	0.00366	143.867	2.9567	139.562	4.1517	136.998	0.0183	142.53											184	3.72542	1.8217
	0.00368	143.918	2.9568	139.102	4.1518	136.896	0.0184	142.121											185	3.71644	1.81822
	0.0037	143.903	2.9569	139.517	4.1519	137.128	0.0185	142.299											186	3.70735	1.81253
	0.00372	144.084	2.957	139.79	4.152	137.315	0.0186	142.271											187	3.69262	1.80725
	0.00374	143.959	2.9571	139.719	4.1521	136.863	0.0187	142.707											188	3.6822	1.80235
	0.00376	143.795	2.9572	140.071	4.1522	137.158	0.0188	142.896											189	3.67251	1.79812
	0.00378	144.018	2.9573	139.868	4.1523	137.078	0.0189	142.532											190	3.65906	1.79169
	0.0038	144.211	2.9574	139.712	4.1524	136.758	0.019	142.365											191	3.6466	1.78588
	0.00382	144.079	2.9575	139.648	4.1525	137.313	0.0191	142.391											192	3.63726	1.78145
	0.00384	144.095	2.9576	139.636	4.1526	137.143	0.0192	142.332											193	3.62557	1.77626
	0.00386	144.164	2.9577	139.091	4.1527	136.904	0.0193	142.035											194	3.61431	1.76922
	0.00388	143.877	2.9578	139.527	4.1528	137.095	0.0194	141.843											195	3.59828	1.76536
	0.0039	144.102	2.9579	139.587	4.1529	137.16	0.0195	141.908											196	3.58751	1.75927
	0.00392	143.836	2.958	139.054	4.153	137.005	0.0196	141.445											197	3.57262	1.7546
	0.00394	143.781	2.9581	139.375	4.1531	136.725	0.0197	141.502											198	3.5633	1.75007
	0.00396	143.866	2.9582	139.304	4.1532	136.969	0.0198	141.058											199	3.55013	1.74667
	0.00398	143.859	2.9583	139.71	4.1533	136.528	0.0199	141.253											200	3.53886	1.74049
	0.004	143.676	2.9584	139.401	4.1534	137.201	0.02	141.475											201	3.52978	1.73501
	0.00402	143.803	2.9585	139.17	4.1535	136.802	0.0201	141.548											202	3.51995	1.7293
	0.00404	144.092	2.9586	139.18	4.1536	137.056	0.0202	142.285											203	3.50721	1.72163
	0.00406	143.95	2.9587	139.667	4.1537	136.933	0.0203	141.996											204	3.49647	1.71586
	0.00408	143.46	2.9588	139.176	4.1538	136.956	0.0204	141.765											205	3.48568	1.70929
	0.0041	143.784	2.9589	139.034	4.1539	136.784	0.0205	142.047											206	3.47285	1.70474
	0.00412	143.749	2.959	139.078	4.154	136.546	0.0206	141.849											207	3.46442	1.6985
	0.00414	143.847	2.9591	139.349	4.1541	136.75	0.0207	141.883											208	3.45547	1.69371
	0.00416	143.62	2.9592	139.045	4.1542	136.956	0.0208	141.737											209	3.44391	1.68609
	0.00418	143.787	2.9593	138.955	4.1543	137.002	0.0209	141.45											210	3.43636	1.68087
	0.0042	143.493	2.9594	139.193	4.1544	136.895	0.021	141.89											211	3.42649	1.67578
	0.00422	143.955	2.9595	139.746	4.1545	136.999	0.0211	142.143											212	3.41694	1.67132
	0.00424	143.888	2.9596	139.514	4.1546	136.984	0.0212	141.983											213	3.40782	1.66543
	0.00426	143.539	2.9597	139.299	4.1547	136.535	0.0213	142.266											214	3.39843	1.66159
	0.00428	143.652	2.9598	139.559	4.1548	136.725	0.0214	142.546											215	3.39036	1.65724
	0.0043	143.624	2.9599	139.659	4.1549	136.619	0.0215	142.245											216	3.37943	1.65292
	0.00432	143.463	2.96	139.482	4.155	136.652	0.0216	141.802											217	3.37423	1.64894
	0.00434	143.546	2.9601	139.817	4.1551	136.5	0.0217	141.657											218	3.3662	1.64531
	0.00436	143.612	2.9602	139.377	4.1552	136.892	0.0218	142.014											219	3.35561	1.64079
	0.00438	143.895	2.9603	139.926	4.1553	136.613	0.0219	141.842											220	3.34631	1.63533
	0.0044	144.054	2.9604	139.675	4.1554	136.629	0.022	141.62											221	3.33851	1.63065
	0.00442	143.818	2.9605	139.355	4.1555	136.554	0.0221	142.287											222	3.33116	1.62738
	0.00444	143.921	2.9606	139.271	4.1556	136.802	0.0222	142.148											223	3.32486	1.62318
	0.00446	143.766	2.9607	139.628	4.1557	136.802	0.0223	141.935											224	3.3192	1.62035
	0.00448	143.472	2.9608	139.537	4.1558	137.027	0.0224	141.772											225	3.30985	1.6169
	0.0045	143.293	2.9609	139.44	4.1559	137.018	0.0225	142.235											226	3.3018	1.6111
	0.00452	143.255	2.961	139.339	4.156	136.997	0.0226	142.127											227	3.29657	1.60796
	0.00454	143.398	2.9611	139.152	4.1561	137.046	0.0227	142.143											228	3.29124	1.60386
	0.00456	143.541	2.9612	139.625	4.1562	137.093	0.0228	142.316											229	3.28416	1.60021
	0.00458	143.578	2.9613	139.901	4.1563	137.207	0.0229	142.36											230	3.27695	1.59532
	0.0046	143.423	2.9614	140.005	4.1564	137.766	0.023	142.247											231	3.26908	1.59171
	0.00462	143.634	2.9615	139.679	4.1565	137.486	0.0231	142.641											232	3.26254	1.58701
	0.00464	143.595	2.9616	139.349	4.1566	137.352	0.0232	142.088											233	3.2573	1.58257
	0.00466	143.668	2.9617	139.31	4.1567	137.129	0.0233	142.113											234	3.25149	1.57908
	0.00468	143.956	2.9618	139.324	4.1568	137.57	0.0234	142.095											235	3.24546	1.57308
	0.0047	143.87	2.9619	139.21	4.1569	137.347	0.0235	142.46											236	3.24031	1.56836
	0.00472	143.622	2.962	138.749	4.157	137.061	0.0236	142.644											237	3.23061	1.56455
	0.00474	143.552	2.9621	138.914	4.1571	136.997	0.0237	142.379											238	3.22523	1.55961
	0.00476	143.496	2.9622	138.772	4.1572	137.308	0.0238	142.749											239	3.2176	1.55606
	0.00478	143.713	2.9623	138.657	4.1573	136.891	0.0239	143.228											240	3.2111	1.55236
	0.0048	143.397	2.9624	138.805	4.1574	136.694	0.024	143.061											241	3.20304	1.54861
	0.00482	143.397	2.9625	138.823	4.1575	136.641	0.0241	142.925											242	3.1981	1.5435
	0.00484	143.279	2.9626	139.336	4.1576	136.979	0.0242	142.769											243	3.19	1.53922
	0.00486	143.385	2.9627	139.353	4.1577	137.117	0.0243	142.352											244	3.18271	1.53405
	0.00488	143.378	2.9628	139.442	4.1578	136.828	0.0244	142.345											245	3.17655	1.52788
	0.0049	143.453	2.9629	139.693	4.1579	137.196	0.0245	142.138											246	3.16728	1.52262
	0.00492	143.709	2.963	139.336	4.158	137.057	0.0246	142.446											247	3.1611	1.5186
	0.00494	143.698	2.9631	139.438	4.1581	136.966	0.0247	142.666											248	3.15311	1.51239
	0.00496	143.615	2.9632	139.438	4.1582	136.819	0.0248	142.301											249	3.14168	1.50918
	0.00498	143.709	2.9633	138.995	4.1583	136.856	0.0249	142.62											250	3.13286	1.50335
	0.005	143.451	2.9634	139.183	4.1584	137.044	0.025	143.113											251	3.12319	1.49943
	0.00502	143.601	2.9635	139.086	4.1585	136.723	0.0251	143.007											252	3.11701	1.49252
	0.00504	143.451	2.9636	138.958	4.1586	136.561	0.0252	142.779											253	3.10848	1.48821
	0.00506	143.561	2.9637	138.855	4.1587	136.533	0.0253	142.8											254	3.09849	1.48478
	0.00508	143.101	2.9638	139.083	4.1588	136.546	0.0254	142.736											255	3.09224	1.48191
	0.0051	143.247	2.9639	139.354	4.1589	136.583	0.0255	142.645											256	3.0854	1.47836
	0.00512	143.321	2.964	139.538	4.159	137.036	0.0256	142.603											257	3.07703	1.47525
	0.00514	143.498	2.9641	139.196	4.1591	136.832	0.0257	142.38											258	3.06792	1.47186
	0.00516	143.483	2.9642	139.164	4.1592	136.824	0.0258	142.712											259	3.05864	1.46884
	0.00518	143.562	2.9643	139.236	4.1593	136.971	0.0259	142.678											260	3.04991	1.46546
	0.0052	143.481	2.9644	138.842	4.1594	136.672	0.026	142.742											261	3.04094	1.46384
	0.00522	143.638	2.9645	139.304	4.1595	136.64	0.0261	143.067											262	3.03401	1.45979
	0.00524	143.53	2.9646	139.456	4.1596	136.698	0.0262	142.895											263	3.02711	1.4565
	0.00526	143.462	2.9647	139.352	4.1597	136.887	0.0263	142.687											264	3.01824	1.45212
	0.00528	143.695	2.9648	139.199	4.1598	136.615	0.0264	143.107											265	3.00999	1.44843
	0.0053	143.311	2.9649	139.219	4.1599	136.858	0.0265	142.848											266	3.00409	1.44579
	0.00532	143.329	2.965	139.592	4.16	136.731	0.0266	143.037											267	2.99547	1.44045
	0.00534	143.558	2.9651	138.899	4.1601	136.961	0.0267	142.991											268	2.98719	1.43738
	0.00536	143.353	2.9652	138.692	4.1602	137.019	0.0268	142.925											269	2.97882	1.43428
	0.00538	143.241	2.9653	138.909	4.1603	136.999	0.0269	142.831											270	2.97009	1.43092
	0.0054	143.182	2.9654	138.96	4.1604	137.002	0.027	142.481											271	2.96163	1.42916
	0.00542	143.356	2.9655	139.042	4.1605	137.184	0.0271	142.615											272	2.95391	1.42666
	0.00544	143.307	2.9656	138.8	4.1606	137.072	0.0272	142.519											273	2.94669	1.42301
	0.00546	143.619	2.9657	139.022	4.1607	137.238	0.0273	142.611											274	2.93789	1.42179
	0.00548	143.583	2.9658	139.063	4.1608	137.271	0.0274	142.957											275	2.93233	1.42006
	0.0055	143.569	2.9659	138.558	4.1609	136.868	0.0275	143.036											276	2.92715	1.41938
	0.00552	143.539	2.966	138.885	4.161	137.127	0.0276	143.309											277	2.92037	1.41666
	0.00554	143.538	2.9661	138.7	4.1611	137.044	0.0277	143.094											278	2.91389	1.41436
	0.00556	143.526	2.9662	139.031	4.1612	137.151	0.0278	142.657											279	2.90738	1.4114
	0.00558	143.647	2.9663	138.621	4.1613	136.944	0.0279	143.18											280	2.90139	1.40887
	0.0056	143.44	2.9664	138.706	4.1614	136.618	0.028	142.786											281	2.8945	1.4063
	0.00562	143.651	2.9665	138.961	4.1615	136.727	0.0281	142.964											282	2.88869	1.40302
	0.00564	143.638	2.9666	138.872	4.1616	136.903	0.0282	142.537											283	2.88077	1.40294
	0.00566	143.654	2.9667	138.756	4.1617	136.936	0.0283	142.802											284	2.87336	1.39938
	0.00568	143.601	2.9668	138.706	4.1618	136.941	0.0284	143.095											285	2.865	1.39622
	0.0057	143.601	2.9669	138.236	4.1619	137.19	0.0285	143.329											286	2.8579	1.39426
	0.00572	143.49	2.967	138.694	4.162	136.699	0.0286	143.577											287	2.84929	1.3914
	0.00574	143.575	2.9671	138.35	4.1621	136.786	0.0287	143.417											288	2.84194	1.38821
	0.00576	143.517	2.9672	138.781	4.1622	136.836	0.0288	143.699											289	2.83563	1.3853
	0.00578	143.746	2.9673	138.698	4.1623	136.959	0.0289	143.377											290	2.82736	1.38313
	0.0058	143.642	2.9674	138.419	4.1624	136.86	0.029	143.418											291	2.81913	1.37848
	0.00582	143.703	2.9675	138.149	4.1625	136.714	0.0291	143.203											292	2.81192	1.37386
	0.00584	143.362	2.9676	138.431	4.1626	136.809	0.0292	143.742											293	2.80217	1.36882
	0.00586	143.567	2.9677	138.258	4.1627	137.2	0.0293	143.285											294	2.79541	1.3646
	0.00588	143.421	2.9678	137.971	4.1628	137.044	0.0294	143.283											295	2.7882	1.35982
	0.0059	143.565	2.9679	138.098	4.1629	136.875	0.0295	143.497											296	2.7816	1.35441
	0.00592	143.356	2.968	138.361	4.163	136.554	0.0296	143.211											297	2.77452	1.35106
	0.00594	143.636	2.9681	138.641	4.1631	136.83	0.0297	143.013											298	2.76819	1.34851
	0.00596	143.637	2.9682	138.363	4.1632	136.91	0.0298	142.739											299	2.76017	1.3437
	0.00598	143.787	2.9683	138.669	4.1633	136.874	0.0299	142.921											300	2.75352	1.33785
	0.006	143.759	2.9684	138.53	4.1634	136.831	0.03	142.921											301	2.74635	1.33255
	0.00602	143.967	2.9685	138.506	4.1635	136.789	0.0301	143.224											302	2.73775	1.32902
	0.00604	143.787	2.9686	138.531	4.1636	136.995	0.0302	143.524											303	2.73023	1.32455
	0.00606	143.707	2.9687	138.674	4.1637	137.318	0.0303	143.283											304	2.7209	1.31919
	0.00608	143.742	2.9688	138.752	4.1638	136.904	0.0304	143.085											305	2.7129	1.31464
	0.0061	143.846	2.9689	138.556	4.1639	136.815	0.0305	143.074											306	2.7024	1.31103
	0.00612	143.94	2.969	138.535	4.164	136.789	0.0306	142.787											307	2.69395	1.30648
	0.00614	143.752	2.9691	138.246	4.1641	136.843	0.0307	143.084											308	2.68656	1.3016
	0.00616	143.309	2.9692	138.286	4.1642	136.561	0.0308	142.721											309	2.67567	1.29792
	0.00618	143.367	2.9693	138.197	4.1643	136.671	0.0309	142.471											310	2.6682	1.29392
	0.0062	143.498	2.9694	138.693	4.1644	136.558	0.031	142.502											311	2.65876	1.28995
	0.00622	143.566	2.9695	138.407	4.1645	136.686	0.0311	142.48											312	2.64866	1.28483
	0.00624	143.633	2.9696	138.742	4.1646	136.871	0.0312	142.358											313	2.64038	1.27951
	0.00626	143.317	2.9697	138.367	4.1647	137.051	0.0313	142.77											314	2.63315	1.27525
	0.00628	143.632	2.9698	138.941	4.1648	137.09	0.0314	142.796											315	2.62801	1.27028
	0.0063	143.628	2.9699	138.844	4.1649	137.298	0.0315	142.611											316	2.61922	1.26701
	0.00632	143.599	2.97	138.843	4.165	137.152	0.0316	142.867											317	2.61109	1.26262
	0.00634	143.564	2.9701	138.931	4.1651	137.144	0.0317	142.934											318	2.60279	1.25728
	0.00636	143.576	2.9702	139.074	4.1652	137.048	0.0318	143.164											319	2.59584	1.2519
	0.00638	143.713	2.9703	139.374	4.1653	137.111	0.0319	143.185											320	2.59017	1.24627
	0.0064	143.63	2.9704	138.836	4.1654	137.216	0.032	143.303											321	2.58454	1.24256
	0.00642	143.732	2.9705	139.241	4.1655	137.466	0.0321	143.245											322	2.57543	1.23875
	0.00644	143.521	2.9706	138.825	4.1656	137.332	0.0322	142.925											323	2.5682	1.23482
	0.00646	143.702	2.9707	138.908	4.1657	136.984	0.0323	142.75											324	2.56177	1.23075
	0.00648	143.749	2.9708	139.002	4.1658	137.463	0.0324	142.654											325	2.55559	1.22728
	0.0065	143.606	2.9709	138.955	4.1659	137.392	0.0325	142.898											326	2.54773	1.22233
	0.00652	143.448	2.971	138.97	4.166	137.274	0.0326	143.208											327	2.53899	1.2185
	0.00654	143.391	2.9711	138.649	4.1661	137.117	0.0327	143.5											328	2.53117	1.21526
	0.00656	143.642	2.9712	138.515	4.1662	137.333	0.0328	143.331											329	2.52341	1.21151
	0.00658	143.614	2.9713	138.542	4.1663	137.455	0.0329	143.191											330	2.51617	1.20852
	0.0066	143.7	2.9714	138.72	4.1664	137.243	0.033	143.07											331	2.50998	1.20578
	0.00662	143.438	2.9715	138.47	4.1665	137.341	0.0331	142.715											332	2.50227	1.20197
	0.00664	143.549	2.9716	138.563	4.1666	137.647	0.0332	142.005											333	2.49682	1.1991
	0.00666	143.641	2.9717	138.259	4.1667	137.444	0.0333	142.21											334	2.49051	1.19345
	0.00668	143.47	2.9718	138.299	4.1668	137.433	0.0334	142.44											335	2.48456	1.19019
	0.0067	143.667	2.9719	138.576	4.1669	137.268	0.0335	142.742											336	2.47976	1.18728
	0.00672	143.542	2.972	138.376	4.167	137.273	0.0336	142.463											337	2.47567	1.18459
	0.00674	143.758	2.9721	138.301	4.1671	137.059	0.0337	142.324											338	2.46803	1.17915
	0.00676	143.654	2.9722	138.352	4.1672	137.293	0.0338	141.881											339	2.46237	1.1737
	0.00678	143.824	2.9723	138.206	4.1673	137.162	0.0339	142.21											340	2.4575	1.16804
	0.0068	143.769	2.9724	138.415	4.1674	137.194	0.034	142.322											341	2.45334	1.1638
	0.00682	143.98	2.9725	138.6	4.1675	137.381	0.0341	142.326											342	2.44796	1.15842
	0.00684	143.96	2.9726	138.247	4.1676	137.055	0.0342	142.777											343	2.44399	1.15329
	0.00686	144.092	2.9727	138.292	4.1677	137.237	0.0343	142.287											344	2.43793	1.14906
	0.00688	144.191	2.9728	138.384	4.1678	137.071	0.0344	142.175											345	2.43187	1.14346
	0.0069	144.355	2.9729	138.281	4.1679	137.255	0.0345	142.199											346	2.42618	1.1403
	0.00692	144.211	2.973	138.684	4.168	137.309	0.0346	142.294											347	2.42235	1.13696
	0.00694	144.229	2.9731	138.459	4.1681	137.145	0.0347	142.455											348	2.41659	1.1332
	0.00696	144.141	2.9732	138.826	4.1682	136.867	0.0348	142.358											349	2.41108	1.1299
	0.00698	144.236	2.9733	138.001	4.1683	136.7	0.0349	142.327											350	2.40461	1.12561
	0.007	144.342	2.9734	138.574	4.1684	137.1	0.035	142.165											351	2.39942	1.1207
	0.00702	144.187	2.9735	138.432	4.1685	136.812	0.0351	142.01											352	2.39721	1.11672
	0.00704	144.398	2.9736	138.929	4.1686	136.781	0.0352	142.09											353	2.39581	1.11283
	0.00706	144.386	2.9737	139.012	4.1687	137.08	0.0353	142.26											354	2.39348	1.11018
	0.00708	144.345	2.9738	138.882	4.1688	137.421	0.0354	142.303											355	2.38844	1.10523
	0.0071	144.289	2.9739	138.977	4.1689	137.023	0.0355	142.116											356	2.38504	1.10267
	0.00712	144.387	2.974	138.812	4.169	136.835	0.0356	142.403											357	2.38059	1.10084
	0.00714	144.234	2.9741	138.48	4.1691	136.817	0.0357	142.509											358	2.37306	1.09855
	0.00716	143.976	2.9742	138.926	4.1692	136.963	0.0358	142.679											359	2.36649	1.09513
	0.00718	143.812	2.9743	138.949	4.1693	137.167	0.0359	142.478											360	2.35821	1.09089
	0.0072	143.709	2.9744	139.078	4.1694	137.149	0.036	142.548											361	2.35377	1.08733
	0.00722	143.446	2.9745	139.029	4.1695	136.924	0.0361	142.52											362	2.34838	1.08367
	0.00724	143.488	2.9746	139.073	4.1696	136.763	0.0362	142.522											363	2.34194	1.08035
	0.00726	143.499	2.9747	139.273	4.1697	136.543	0.0363	142.348											364	2.33723	1.07728
	0.00728	143.391	2.9748	139.353	4.1698	136.729	0.0364	142.127											365	2.33099	1.07343
	0.0073	143.59	2.9749	139.071	4.1699	136.749	0.0365	142.298											366	2.32435	1.06957
	0.00732	143.767	2.975	138.889	4.17	136.797	0.0366	142.433											367	2.31807	1.06688
	0.00734	143.693	2.9751	139.013	4.1701	137.208	0.0367	142.375											368	2.31193	1.06502
	0.00736	143.653	2.9752	139.066	4.1702	137.031	0.0368	142.186											369	2.30587	1.06203
	0.00738	143.855	2.9753	138.855	4.1703	136.915	0.0369	142.37											370	2.29912	1.0575
	0.0074	143.737	2.9754	139.097	4.1704	137.032	0.037	142.135											371	2.29314	1.05547
	0.00742	144.029	2.9755	138.448	4.1705	136.856	0.0371	142.345											372	2.28728	1.05236
	0.00744	144.004	2.9756	138.622	4.1706	136.965	0.0372	142.651											373	2.2799	1.04969
	0.00746	144.215	2.9757	138.873	4.1707	136.961	0.0373	142.412											374	2.27605	1.04708
	0.00748	144.342	2.9758	138.748	4.1708	136.889	0.0374	141.8											375	2.27047	1.04495
	0.0075	144.182	2.9759	138.865	4.1709	136.812	0.0375	142.19											376	2.26697	1.04231
	0.00752	143.882	2.976	139.084	4.171	136.833	0.0376	141.769											377	2.26134	1.03813
	0.00754	143.872	2.9761	138.935	4.1711	136.921	0.0377	142.13											378	2.25604	1.03425
	0.00756	144.04	2.9762	139.233	4.1712	136.82	0.0378	141.824											379	2.25112	1.03199
	0.00758	143.946	2.9763	139.157	4.1713	136.989	0.0379	141.466											380	2.24686	1.02933
	0.0076	144.443	2.9764	139.486	4.1714	136.617	0.038	141.421											381	2.24155	1.02656
	0.00762	144.394	2.9765	138.947	4.1715	136.628	0.0381	141.262											382	2.23492	1.02331
	0.00764	144.405	2.9766	138.947	4.1716	136.386	0.0382	141.453											383	2.22881	1.02125
	0.00766	144.195	2.9767	139.059	4.1717	136.504	0.0383	141.389											384	2.221	1.01906
	0.00768	144.34	2.9768	139.272	4.1718	136.82	0.0384	141.303											385	2.21549	1.01647
	0.0077	144.555	2.9769	139.369	4.1719	136.244	0.0385	141.268											386	2.20928	1.01297
	0.00772	144.789	2.977	139.169	4.172	136.634	0.0386	141.626											387	2.20217	1.01144
	0.00774	144.7	2.9771	139.173	4.1721	136.284	0.0387	141.462											388	2.19693	1.00916
	0.00776	144.56	2.9772	138.865	4.1722	136.42	0.0388	141.043											389	2.19029	1.00612
	0.00778	144.54	2.9773	139.362	4.1723	136.305	0.0389	141.396											390	2.18342	1.00396
	0.0078	144.62	2.9774	139.522	4.1724	136.736	0.039	141.356											391	2.17719	1.00138
	0.00782	144.411	2.9775	138.906	4.1725	136.574	0.0391	141.562											392	2.1721	0.999003
	0.00784	144.431	2.9776	139.483	4.1726	136.582	0.0392	141.561											393	2.16609	0.996366
	0.00786	144.198	2.9777	139.323	4.1727	136.869	0.0393	141.547											394	2.15913	0.993923
	0.00788	144.502	2.9778	139.128	4.1728	136.749	0.0394	141.336											395	2.15419	0.991535
	0.0079	144.329	2.9779	139.267	4.1729	136.93	0.0395	141.856											396	2.14844	0.988735
	0.00792	144.492	2.978	139.159	4.173	136.783	0.0396	141.862											397	2.14215	0.987784
	0.00794	144.725	2.9781	139.135	4.1731	136.815	0.0397	141.705											398	2.13542	0.98554
	0.00796	144.498	2.9782	139.167	4.1732	136.697	0.0398	142.058											399	2.12965	0.983158
	0.00798	144.479	2.9783	139.335	4.1733	136.944	0.0399	141.867											400	2.12547	0.981201
	0.008	144.792	2.9784	139.118	4.1734	136.866	0.04	141.434											401	2.12071	0.978404
	0.00802	144.938	2.9785	139.114	4.1735	136.655	0.0401	142.465											402	2.11559	0.97623
	0.00804	144.764	2.9786	139.066	4.1736	136.713	0.0402	141.936											403	2.11342	0.973921
	0.00806	144.904	2.9787	139.362	4.1737	137.096	0.0403	142.398											404	2.10816	0.972019
	0.00808	144.917	2.9788	139.261	4.1738	136.909	0.0404	142.082											405	2.10536	0.969584
	0.0081	144.857	2.9789	139.319	4.1739	136.843	0.0405	142.414											406	2.10133	0.96652
	0.00812	144.811	2.979	139.498	4.174	136.781	0.0406	142.208											407	2.09685	0.963685
	0.00814	144.561	2.9791	139.132	4.1741	136.723	0.0407	142.083											408	2.09355	0.961907
	0.00816	144.555	2.9792	138.907	4.1742	136.657	0.0408	142.031											409	2.08899	0.959261
	0.00818	144.529	2.9793	139.324	4.1743	137.019	0.0409	141.768											410	2.08409	0.957239
	0.0082	144.573	2.9794	139.082	4.1744	137.105	0.041	141.611											411	2.08003	0.954165
	0.00822	144.641	2.9795	139.063	4.1745	137.046	0.0411	142.423											412	2.07549	0.952594
	0.00824	144.711	2.9796	139.472	4.1746	137.106	0.0412	141.966											413	2.07209	0.949678
	0.00826	144.781	2.9797	139.052	4.1747	136.826	0.0413	142.262											414	2.06957	0.946598
	0.00828	144.555	2.9798	139.485	4.1748	136.773	0.0414	142.413											415	2.06558	0.945042
	0.0083	144.824	2.9799	139.472	4.1749	137.281	0.0415	142.136											416	2.06255	0.941714
	0.00832	144.93	2.98	139.41	4.175	137.266	0.0416	142.085											417	2.05727	0.938782
	0.00834	144.96	2.9801	139.398	4.1751	136.989	0.0417	142.358											418	2.05326	0.93527
	0.00836	144.892	2.9802	139.439	4.1752	137.069	0.0418	142.452											419	2.0488	0.933531
	0.00838	144.942	2.9803	139.609	4.1753	136.99	0.0419	142.606											420	2.04414	0.930287
	0.0084	145.176	2.9804	139.605	4.1754	137.057	0.042	142.768											421	2.03908	0.92743
	0.00842	144.819	2.9805	139.444	4.1755	136.948	0.0421	142.638											422	2.03447	0.924146
	0.00844	144.802	2.9806	139.587	4.1756	137.184	0.0422	142.821											423	2.03049	0.920384
	0.00846	144.903	2.9807	139.65	4.1757	137.213	0.0423	142.794											424	2.02619	0.917301
	0.00848	144.738	2.9808	139.642	4.1758	136.91	0.0424	142.933											425	2.02334	0.914454
	0.0085	144.663	2.9809	139.634	4.1759	137.485	0.0425	143.144											426	2.01832	0.91159
	0.00852	144.656	2.981	139.953	4.176	137.289	0.0426	143.122											427	2.01396	0.90873
	0.00854	144.772	2.9811	140.119	4.1761	137.263	0.0427	143.599											428	2.00971	0.905937
	0.00856	144.64	2.9812	140.246	4.1762	137.352	0.0428	143.382											429	2.00566	0.903634
	0.00858	144.758	2.9813	140.167	4.1763	136.949	0.0429	143.257											430	2.00138	0.901791
	0.0086	145.11	2.9814	139.699	4.1764	136.908	0.043	143.069											431	1.99844	0.900432
	0.00862	144.907	2.9815	139.85	4.1765	136.844	0.0431	142.752											432	1.99501	0.899142
	0.00864	144.762	2.9816	139.836	4.1766	136.827	0.0432	142.676											433	1.99259	0.896325
	0.00866	145.008	2.9817	139.647	4.1767	136.814	0.0433	143.095											434	1.98841	0.89387
	0.00868	145.093	2.9818	139.993	4.1768	137.072	0.0434	142.786											435	1.98528	0.892082
	0.0087	144.737	2.9819	139.681	4.1769	137.078	0.0435	142.897											436	1.98119	0.889715
	0.00872	144.755	2.982	139.421	4.177	137.234	0.0436	142.621											437	1.97733	0.886561
	0.00874	144.803	2.9821	140.05	4.1771	137.159	0.0437	142.475											438	1.97333	0.883061
	0.00876	144.508	2.9822	139.865	4.1772	137.214	0.0438	143.052											439	1.96834	0.881061
	0.00878	144.574	2.9823	140.08	4.1773	137.028	0.0439	142.7											440	1.96504	0.877001
	0.0088	144.716	2.9824	140.391	4.1774	137.01	0.044	142.423											441	1.96186	0.874463
	0.00882	145.085	2.9825	140.246	4.1775	137.034	0.0441	142.808											442	1.95734	0.87305
	0.00884	145.016	2.9826	140.261	4.1776	137.149	0.0442	142.56											443	1.95416	0.870607
	0.00886	144.714	2.9827	140.228	4.1777	136.924	0.0443	142.346											444	1.95075	0.869495
	0.00888	144.573	2.9828	139.958	4.1778	136.617	0.0444	142.713											445	1.94742	0.867923
	0.0089	144.643	2.9829	139.686	4.1779	136.977	0.0445	143.2											446	1.94194	0.865294
	0.00892	144.476	2.983	139.726	4.178	136.984	0.0446	143.423											447	1.93694	0.861986
	0.00894	144.429	2.9831	139.988	4.1781	136.967	0.0447	143.395											448	1.93388	0.859987
	0.00896	144.434	2.9832	139.626	4.1782	136.994	0.0448	142.927											449	1.93185	0.857477
	0.00898	144.554	2.9833	139.635	4.1783	137.008	0.0449	142.945											450	1.93059	0.855236
	0.009	144.415	2.9834	140.066	4.1784	136.828	0.045	142.782											451	1.92814	0.851566
	0.00902	144.452	2.9835	140.079	4.1785	136.769	0.0451	142.834											452	1.92459	0.848978
	0.00904	144.378	2.9836	139.784	4.1786	137.127	0.0452	142.997											453	1.92074	0.845936
	0.00906	144.213	2.9837	139.377	4.1787	136.82	0.0453	142.477											454	1.91917	0.842538
	0.00908	144.356	2.9838	139.361	4.1788	136.815	0.0454	142.861											455	1.91554	0.839298
	0.0091	144.112	2.9839	139.385	4.1789	137.046	0.0455	142.66											456	1.91293	0.837188
	0.00912	144.115	2.984	139.531	4.179	136.991	0.0456	142.907											457	1.91061	0.834344
	0.00914	144.15	2.9841	139.667	4.1791	136.866	0.0457	143.214											458	1.90781	0.830758
	0.00916	144.429	2.9842	139.913	4.1792	136.891	0.0458	142.799											459	1.90727	0.826592
	0.00918	144.263	2.9843	139.447	4.1793	136.762	0.0459	142.461											460	1.90595	0.824775
	0.0092	144.307	2.9844	139.69	4.1794	136.709	0.046	142.857											461	1.90365	0.82155
	0.00922	144.042	2.9845	139.726	4.1795	136.525	0.0461	143.126											462	1.90237	0.81869
	0.00924	144.177	2.9846	139.694	4.1796	136.514	0.0462	143.25											463	1.90053	0.815287
	0.00926	144.023	2.9847	139.796	4.1797	136.874	0.0463	143.348											464	1.89932	0.812059
	0.00928	143.984	2.9848	139.758	4.1798	136.785	0.0464	142.92											465	1.89654	0.808727
	0.0093	144.065	2.9849	139.527	4.1799	137.241	0.0465	143.03											466	1.89371	0.805672
	0.00932	144.478	2.985	139.48	4.18	137.254	0.0466	142.962											467	1.89152	0.803764
	0.00934	144.446	2.9851	139.607	4.1801	137.282	0.0467	143.191											468	1.88797	0.800988
	0.00936	144.143	2.9852	139.333	4.1802	137.094	0.0468	142.785											469	1.8847	0.798097
	0.00938	144.184	2.9853	139.544	4.1803	136.751	0.0469	143.268											470	1.88185	0.796226
	0.0094	144.187	2.9854	139.522	4.1804	136.879	0.047	143.691											471	1.87996	0.794725
	0.00942	144.364	2.9855	139.453	4.1805	137.283	0.0471	143.058											472	1.87654	0.791939
	0.00944	144.252	2.9856	139.341	4.1806	137.197	0.0472	143.134											473	1.87554	0.78999
	0.00946	144.058	2.9857	139.781	4.1807	137.135	0.0473	142.658											474	1.87303	0.787935
	0.00948	143.979	2.9858	140.023	4.1808	137.022	0.0474	143.379											475	1.87052	0.785487
	0.0095	143.952	2.9859	139.854	4.1809	137.159	0.0475	143.27											476	1.86652	0.78362
	0.00952	144.353	2.986	139.649	4.181	136.904	0.0476	143.059											477	1.86287	0.783075
	0.00954	144.418	2.9861	139.538	4.1811	136.898	0.0477	143.283											478	1.85869	0.781372
	0.00956	144.46	2.9862	139.544	4.1812	136.825	0.0478	143.216											479	1.85628	0.779756
	0.00958	144.652	2.9863	139.309	4.1813	137.179	0.0479	142.734											480	1.8538	0.778953
	0.0096	144.242	2.9864	139.429	4.1814	137.272	0.048	142.835											481	1.85156	0.776638
	0.00962	144.359	2.9865	139.369	4.1815	137.172	0.0481	143.041											482	1.84908	0.774869
	0.00964	144.202	2.9866	139.53	4.1816	136.652	0.0482	143.09											483	1.84645	0.772928
	0.00966	144.482	2.9867	139.408	4.1817	136.582	0.0483	142.586											484	1.84368	0.771149
	0.00968	144.486	2.9868	139.41	4.1818	136.788	0.0484	142.798											485	1.84199	0.769442
	0.0097	144.508	2.9869	139.096	4.1819	136.654	0.0485	142.571											486	1.83925	0.767092
	0.00972	144.682	2.987	139.423	4.182	137.017	0.0486	142.871											487	1.8366	0.76468
	0.00974	144.478	2.9871	139.17	4.1821	136.974	0.0487	142.604											488	1.83269	0.762552
	0.00976	144.759	2.9872	138.846	4.1822	137.073	0.0488	142.568											489	1.82928	0.76137
	0.00978	144.572	2.9873	139.32	4.1823	136.969	0.0489	142.713											490	1.82666	0.759433
	0.0098	144.371	2.9874	139.228	4.1824	137.328	0.049	142.476											491	1.82435	0.757232
	0.00982	144.385	2.9875	139.367	4.1825	137.067	0.0491	142.822											492	1.8213	0.755706
	0.00984	144.271	2.9876	139.247	4.1826	136.931	0.0492	142.13											493	1.8171	0.753632
	0.00986	144.574	2.9877	139.467	4.1827	136.769	0.0493	142.554											494	1.81554	0.750609
	0.00988	144.419	2.9878	139.447	4.1828	137.084	0.0494	142.236											495	1.81105	0.747332
	0.0099	144.352	2.9879	139.153	4.1829	137.291	0.0495	142.502											496	1.80822	0.745527
	0.00992	144.574	2.988	139.146	4.183	137.175	0.0496	142.431											497	1.80512	0.74264
	0.00994	144.397	2.9881	138.758	4.1831	137.417	0.0497	142.532											498	1.80209	0.739303
	0.00996	144.503	2.9882	139.303	4.1832	137.035	0.0498	142.857											499	1.79871	0.736947
	0.00998	144.012	2.9883	139.337	4.1833	137.183	0.0499	142.962											500	1.79442	0.732853
	0.01	144.307	2.9884	138.944	4.1834	137.495	0.05	142.675
	0.0101	144.642	2.9885	139.198	4.1835	137.424	0.0501	142.859
	0.0102	144.539	2.9886	138.914	4.1836	137.617	0.0502	142.849
	0.0103	145.032	2.9887	139.233	4.1837	137.365	0.0503	142.093
	0.0104	144.852	2.9888	138.961	4.1838	137.295	0.0504	142.67
	0.0105	144.53	2.9889	138.956	4.1839	137.334	0.0505	142.504
	0.0106	145.024	2.989	139.061	4.184	137.712	0.0506	142.296
	0.0107	144.958	2.9891	139.152	4.1841	137.523	0.0507	142.126
	0.0108	144.476	2.9892	139.13	4.1842	137.651	0.0508	142.186
	0.0109	144.593	2.9893	138.964	4.1843	137.558	0.0509	142.299
	0.011	144.466	2.9894	138.515	4.1844	137.654	0.051	142.068
	0.0111	144.138	2.9895	138.81	4.1845	137.085	0.0511	141.861
	0.0112	144.255	2.9896	138.803	4.1846	137.335	0.0512	141.954
	0.0113	144.343	2.9897	138.99	4.1847	137.629	0.0513	141.936
	0.0114	144.06	2.9898	139.355	4.1848	137.284	0.0514	142.384
	0.0115	144.032	2.9899	139.218	4.1849	137.433	0.0515	142.145
	0.0116	144.582	2.99	138.875	4.185	137.692	0.0516	142.039
	0.0117	144.266	2.9901	138.822	4.1851	138.039	0.0517	142.528
	0.0118	144.186	2.9902	138.651	4.1852	138.046	0.0518	142.008
	0.0119	144.178	2.9903	138.657	4.1853	137.888	0.0519	141.912
	0.012	143.771	2.9904	138.818	4.1854	138.25	0.052	142.084
	0.0121	143.993	2.9905	138.872	4.1855	137.982	0.0521	141.781
	0.0122	144.113	2.9906	138.691	4.1856	138.055	0.0522	141.656
	0.0123	144.079	2.9907	138.826	4.1857	138.267	0.0523	142.295
	0.0124	144.359	2.9908	138.378	4.1858	137.988	0.0524	142.312
	0.0125	144.099	2.9909	138.165	4.1859	138.175	0.0525	141.992
	0.0126	143.875	2.991	138.117	4.186	138.088	0.0526	141.983
	0.0127	143.673	2.9911	138.302	4.1861	137.852	0.0527	142.1
	0.0128	143.532	2.9912	138.416	4.1862	138.009	0.0528	142.125
	0.0129	143.296	2.9913	138.213	4.1863	137.819	0.0529	142.399
	0.013	143.455	2.9914	138.228	4.1864	137.801	0.053	142.558
	0.0131	143.706	2.9915	138.47	4.1865	137.736	0.0531	142.82
	0.0132	143.553	2.9916	138.478	4.1866	138.03	0.0532	142.875
	0.0133	142.959	2.9917	138.48	4.1867	138.011	0.0533	142.951
	0.0134	142.985	2.9918	138.354	4.1868	137.781	0.0534	142.647
	0.0135	143.254	2.9919	138.391	4.1869	137.626	0.0535	142.607
	0.0136	143.433	2.992	138.885	4.187	137.628	0.0536	141.952
	0.0137	143.703	2.9921	139.07	4.1871	137.796	0.0537	142.327
	0.0138	143.734	2.9922	139.109	4.1872	137.711	0.0538	142.278
	0.0139	143.648	2.9923	139.323	4.1873	137.778	0.0539	142.517
	0.014	143.387	2.9924	139.225	4.1874	137.94	0.054	142.56
	0.0141	142.918	2.9925	139.057	4.1875	137.378	0.0541	141.959
	0.0142	143.184	2.9926	138.638	4.1876	137.639	0.0542	142.597
	0.0143	142.404	2.9927	139.099	4.1877	137.499	0.0543	142.258
	0.0144	142.238	2.9928	139.084	4.1878	137.383	0.0544	142.153
	0.0145	142.832	2.9929	139.513	4.1879	137.689	0.0545	142.195
	0.0146	142.598	2.993	139.225	4.188	137.564	0.0546	141.819
	0.0147	142.875	2.9931	139.093	4.1881	137.347	0.0547	142.451
	0.0148	143.311	2.9932	139.236	4.1882	137.123	0.0548	142.15
	0.0149	143.3	2.9933	138.899	4.1883	137.213	0.0549	141.88
	0.015	143.293	2.9934	138.943	4.1884	137.488	0.055	141.83
	0.0151	143.177	2.9935	138.562	4.1885	137.53	0.0551	142.347
	0.0152	142.653	2.9936	138.744	4.1886	137.513	0.0552	141.97
	0.0153	142.264	2.9937	138.909	4.1887	137.556	0.0553	142.143
	0.0154	143.055	2.9938	139.25	4.1888	137.405	0.0554	141.889
	0.0155	142.903	2.9939	139.269	4.1889	137.617	0.0555	142.177
	0.0156	142.941	2.994	139.176	4.189	137.685	0.0556	141.863
	0.0157	142.898	2.9941	138.99	4.1891	137.672	0.0557	141.426
	0.0158	143.213	2.9942	139.032	4.1892	137.51	0.0558	141.79
	0.0159	143.55	2.9943	139.1	4.1893	137.673	0.0559	141.961
	0.016	143.56	2.9944	138.875	4.1894	137.894	0.056	141.869
	0.0161	143.453	2.9945	138.653	4.1895	137.472	0.0561	141.801
	0.0162	143.198	2.9946	139.007	4.1896	137.858	0.0562	141.771
	0.0163	142.73	2.9947	138.835	4.1897	137.629	0.0563	141.863
	0.0164	142.779	2.9948	138.814	4.1898	137.604	0.0564	141.886
	0.0165	142.835	2.9949	139.047	4.1899	137.212	0.0565	142.335
	0.0166	143.297	2.995	138.662	4.19	137.659	0.0566	141.789
	0.0167	143.567	2.9951	138.881	4.1901	137.11	0.0567	142.056
	0.0168	143.205	2.9952	139.319	4.1902	137.343	0.0568	142.428
	0.0169	143.264	2.9953	139.048	4.1903	136.914	0.0569	142.399
	0.017	143.327	2.9954	139.069	4.1904	137.232	0.057	142.918
	0.0171	143.541	2.9955	139.062	4.1905	137.072	0.0571	142.548
	0.0172	143.758	2.9956	138.963	4.1906	136.855	0.0572	142.853
	0.0173	143.293	2.9957	139.302	4.1907	136.878	0.0573	142.638
	0.0174	143.541	2.9958	138.938	4.1908	137.211	0.0574	142.456
	0.0175	143.684	2.9959	139.105	4.1909	137.403	0.0575	142.487
	0.0176	143.668	2.996	139.23	4.191	136.974	0.0576	142.49
	0.0177	143.501	2.9961	139.576	4.1911	137.369	0.0577	142.397
	0.0178	143.433	2.9962	139.871	4.1912	136.971	0.0578	142.316
	0.0179	143.134	2.9963	139.475	4.1913	137.029	0.0579	142.875
	0.018	142.978	2.9964	139.68	4.1914	136.925	0.058	142.353
	0.0181	142.544	2.9965	139.418	4.1915	136.966	0.0581	143.246
	0.0182	143.108	2.9966	139.278	4.1916	137.031	0.0582	142.742
	0.0183	142.608	2.9967	139.388	4.1917	137.336	0.0583	142.752
	0.0184	142.439	2.9968	139.378	4.1918	137.243	0.0584	143.12
	0.0185	142.647	2.9969	139.4	4.1919	137.183	0.0585	142.709
	0.0186	142.991	2.997	139.219	4.192	136.798	0.0586	142.736
	0.0187	142.79	2.9971	138.756	4.1921	137.024	0.0587	142.705
	0.0188	142.563	2.9972	139.221	4.1922	136.906	0.0588	142.722
	0.0189	142.332	2.9973	138.838	4.1923	137.035	0.0589	142.826
	0.019	142.295	2.9974	138.95	4.1924	136.779	0.059	142.651
	0.0191	141.905	2.9975	138.621	4.1925	136.528	0.0591	142.361
	0.0192	141.801	2.9976	138.417	4.1926	136.855	0.0592	143.101
	0.0193	141.61	2.9977	138.813	4.1927	136.952	0.0593	143.064
	0.0194	141.557	2.9978	138.767	4.1928	137.264	0.0594	142.971
	0.0195	142.142	2.9979	138.927	4.1929	136.872	0.0595	142.256
	0.0196	142.477	2.998	138.606	4.193	136.708	0.0596	142.608
	0.0197	142.39	2.9981	138.935	4.1931	136.887	0.0597	142.257
	0.0198	142.485	2.9982	139.106	4.1932	137.091	0.0598	142.243
	0.0199	142.485	2.9983	138.798	4.1933	136.816	0.0599	142.231
	0.02	142.623	2.9984	138.987	4.1934	136.899	0.06	141.833
	0.0201	142.613	2.9985	138.778	4.1935	136.858	0.0601	142.198
	0.0202	142.544	2.9986	138.832	4.1936	137.033	0.0602	141.448
	0.0203	142.087	2.9987	138.445	4.1937	137.017	0.0603	141.924
	0.0204	142.455	2.9988	138.435	4.1938	136.951	0.0604	141.846
	0.0205	142.475	2.9989	138.641	4.1939	136.838	0.0605	142.309
	0.0206	143.013	2.999	138.345	4.194	137.074	0.0606	142.25
	0.0207	142.906	2.9991	138.597	4.1941	136.786	0.0607	142.595
	0.0208	142.404	2.9992	138.76	4.1942	136.746	0.0608	142.222
	0.0209	142.649	2.9993	138.778	4.1943	136.804	0.0609	141.859
	0.021	142.908	2.9994	138.749	4.1944	136.748	0.061	142.369
	0.0211	142.844	2.9995	138.676	4.1945	136.72	0.0611	142.675
	0.0212	142.696	2.9996	139.307	4.1946	136.711	0.0612	143.028
	0.0213	142.708	2.9997	138.737	4.1947	137.033	0.0613	142.666
	0.0214	142.788	2.9998	139.316	4.1948	137.047	0.0614	142.937
	0.0215	142.659	2.9999	139.273	4.1949	137.131	0.0615	143.361
	0.0216	142.963	3	139.492	4.195	137.028	0.0616	143.164
	0.0217	142.666	3.0001	139.455	4.1951	136.958	0.0617	143.643
	0.0218	142.921	3.0002	139.277	4.1952	136.82	0.0618	142.621
	0.0219	142.716	3.0003	139.452	4.1953	136.995	0.0619	142.891
	0.022	142.844	3.0004	139.398	4.1954	136.811	0.062	143.119
	0.0221	142.728	3.0005	139.442	4.1955	136.928	0.0621	143.417
	0.0222	143.023	3.0006	139.044	4.1956	136.773	0.0622	142.734
	0.0223	142.975	3.0007	138.98	4.1957	136.923	0.0623	142.897
	0.0224	142.944	3.0008	138.703	4.1958	137.134	0.0624	142.393
	0.0225	142.93	3.0009	138.718	4.1959	136.763	0.0625	142.964
	0.0226	142.819	3.001	138.835	4.196	136.792	0.0626	142.537
	0.0227	142.492	3.0011	139.139	4.1961	137.441	0.0627	142.185
	0.0228	143.193	3.0012	139.223	4.1962	137.183	0.0628	142.448
	0.0229	142.802	3.0013	138.964	4.1963	137.336	0.0629	142.497
	0.023	143.098	3.0014	138.881	4.1964	137.1	0.063	142.445
	0.0231	142.645	3.0015	138.746	4.1965	137.119	0.0631	142.218
	0.0232	142.598	3.0016	138.524	4.1966	137.058	0.0632	142.305
	0.0233	142.786	3.0017	138.676	4.1967	137.024	0.0633	142.841
	0.0234	142.414	3.0018	138.835	4.1968	137.31	0.0634	142.978
	0.0235	143.044	3.0019	139.02	4.1969	137.297	0.0635	142.374
	0.0236	142.891	3.002	138.933	4.197	137.412	0.0636	142.028
	0.0237	142.515	3.0021	138.801	4.1971	137.157	0.0637	141.806
	0.0238	142.578	3.0022	138.901	4.1972	137.265	0.0638	141.675
	0.0239	142.906	3.0023	138.614	4.1973	137.144	0.0639	142.031
	0.024	142.846	3.0024	139.019	4.1974	136.985	0.064	141.87
	0.0241	143.026	3.0025	139.066	4.1975	136.781	0.0641	142.145
	0.0242	142.782	3.0026	139.054	4.1976	136.888	0.0642	142.084
	0.0243	142.834	3.0027	139.218	4.1977	136.91	0.0643	141.891
	0.0244	142.896	3.0028	138.78	4.1978	136.942	0.0644	142.198
	0.0245	142.565	3.0029	138.168	4.1979	137.029	0.0645	142.489
	0.0246	142.457	3.003	138.78	4.198	137.324	0.0646	142.328
	0.0247	142.931	3.0031	138.452	4.1981	137.125	0.0647	142.381
	0.0248	142.723	3.0032	138.829	4.1982	137.189	0.0648	142.28
	0.0249	142.611	3.0033	138.799	4.1983	137.041	0.0649	142.571
	0.025	142.595	3.0034	138.616	4.1984	137.173	0.065	142.194
	0.0251	143.175	3.0035	138.894	4.1985	137.363	0.0651	142.436
	0.0252	142.464	3.0036	139.003	4.1986	137.241	0.0652	142.519
	0.0253	142.566	3.0037	139.298	4.1987	137.563	0.0653	142.452
	0.0254	142.491	3.0038	139.424	4.1988	137.136	0.0654	142.318
	0.0255	142.352	3.0039	139.343	4.1989	136.858	0.0655	142.04
	0.0256	142.627	3.004	139.2	4.199	136.732	0.0656	141.896
	0.0257	142.543	3.0041	138.909	4.1991	136.959	0.0657	141.869
	0.0258	142.34	3.0042	138.801	4.1992	136.889	0.0658	141.81
	0.0259	142.622	3.0043	139.106	4.1993	136.981	0.0659	141.801
	0.026	142.546	3.0044	139.072	4.1994	137.302	0.066	141.883
	0.0261	142.54	3.0045	139.304	4.1995	137.151	0.0661	141.812
	0.0262	142.926	3.0046	139.125	4.1996	137.025	0.0662	141.392
	0.0263	142.88	3.0047	139.033	4.1997	137.195	0.0663	141.87
	0.0264	142.963	3.0048	139.004	4.1998	136.991	0.0664	141.951
	0.0265	142.837	3.0049	139.23	4.1999	137.044	0.0665	141.792
	0.0266	142.873	3.005	138.875	4.2	137.098	0.0666	141.617
	0.0267	142.962	3.0051	138.891	4.2001	137.125	0.0667	142.209
	0.0268	143.396	3.0052	139.034	4.2002	137.096	0.0668	141.989
	0.0269	143.53	3.0053	138.735	4.2003	137.252	0.0669	142.207
	0.027	143.219	3.0054	138.773	4.2004	137.08	0.067	142.491
	0.0271	142.897	3.0055	138.738	4.2005	137.436	0.0671	142.416
	0.0272	143.067	3.0056	138.783	4.2006	137.267	0.0672	142.376
	0.0273	142.724	3.0057	138.731	4.2007	136.965	0.0673	142.366
	0.0274	142.432	3.0058	138.857	4.2008	136.959	0.0674	142.102
	0.0275	142.355	3.0059	138.422	4.2009	137.055	0.0675	142.113
	0.0276	142.515	3.006	138.848	4.201	137.41	0.0676	142.509
	0.0277	142.457	3.0061	138.9	4.2011	137.259	0.0677	142.642
	0.0278	142.379	3.0062	138.872	4.2012	137.213	0.0678	142.364
	0.0279	142.212	3.0063	139.08	4.2013	136.931	0.0679	142.068
	0.028	142.419	3.0064	139.137	4.2014	137.154	0.068	141.693
	0.0281	142.478	3.0065	138.962	4.2015	137.136	0.0681	141.676
	0.0282	142.673	3.0066	139.045	4.2016	137.298	0.0682	141.956
	0.0283	142.235	3.0067	138.986	4.2017	137.229	0.0683	141.85
	0.0284	142.44	3.0068	138.823	4.2018	137.496	0.0684	141.291
	0.0285	142.691	3.0069	138.66	4.2019	137.514	0.0685	141.414
	0.0286	142.46	3.007	138.924	4.202	137.494	0.0686	141.521
	0.0287	142.954	3.0071	139.141	4.2021	136.882	0.0687	141.65
	0.0288	143.087	3.0072	139.106	4.2022	136.89	0.0688	141.306
	0.0289	142.748	3.0073	138.858	4.2023	137.077	0.0689	141.06
	0.029	143.361	3.0074	138.45	4.2024	136.484	0.069	141.612
	0.0291	143.009	3.0075	138.718	4.2025	136.755	0.0691	141.364
	0.0292	142.837	3.0076	138.482	4.2026	136.693	0.0692	141.173
	0.0293	143.227	3.0077	138.883	4.2027	136.901	0.0693	141.268
	0.0294	143.031	3.0078	138.442	4.2028	137.084	0.0694	141.799
	0.0295	143.135	3.0079	138.591	4.2029	137.171	0.0695	141.313
	0.0296	142.953	3.008	138.546	4.203	137.238	0.0696	141.759
	0.0297	143.291	3.0081	138.51	4.2031	137.058	0.0697	142.06
	0.0298	142.735	3.0082	139.162	4.2032	136.791	0.0698	141.426
	0.0299	142.631	3.0083	138.964	4.2033	136.794	0.0699	141.37
	0.03	142.433	3.0084	139.012	4.2034	136.688	0.07	141.409
	0.0301	142.65	3.0085	139.176	4.2035	136.684	0.0701	141.649
	0.0302	142.97	3.0086	139.087	4.2036	136.967	0.0702	141.095
	0.0303	142.824	3.0087	138.616	4.2037	136.728	0.0703	141.242
	0.0304	142.429	3.0088	138.74	4.2038	136.244	0.0704	141.541
	0.0305	142.662	3.0089	138.717	4.2039	136.308	0.0705	141.275
	0.0306	142.285	3.009	138.834	4.204	136.35	0.0706	140.956
	0.0307	142.605	3.0091	138.904	4.2041	136.574	0.0707	141.028
	0.0308	142.567	3.0092	138.805	4.2042	136.869	0.0708	141.158
	0.0309	142.282	3.0093	138.347	4.2043	136.603	0.0709	141.392
	0.031	142.118	3.0094	138.286	4.2044	136.413	0.071	141.266
	0.0311	141.81	3.0095	138.221	4.2045	136.519	0.0711	141.146
	0.0312	142.325	3.0096	138.865	4.2046	136.749	0.0712	141.189
	0.0313	142.746	3.0097	138.987	4.2047	136.465	0.0713	140.986
	0.0314	142.429	3.0098	138.873	4.2048	136.378	0.0714	140.53
	0.0315	142.282	3.0099	138.794	4.2049	136.617	0.0715	140.966
	0.0316	142.554	3.01	138.855	4.205	136.585	0.0716	141.441
	0.0317	142.357	3.0101	138.689	4.2051	136.882	0.0717	141.085
	0.0318	142.55	3.0102	138.544	4.2052	136.662	0.0718	141.281
	0.0319	142.279	3.0103	138.201	4.2053	136.82	0.0719	141.076
	0.032	142.204	3.0104	138.254	4.2054	136.888	0.072	141.086
	0.0321	142.221	3.0105	138.321	4.2055	137.026	0.0721	141.091
	0.0322	142.518	3.0106	138.515	4.2056	137.158	0.0722	141.505
	0.0323	142.539	3.0107	138.313	4.2057	136.631	0.0723	141.457
	0.0324	142.38	3.0108	138.404	4.2058	137.016	0.0724	141.202
	0.0325	142.091	3.0109	138.437	4.2059	136.647	0.0725	141.622
	0.0326	142.016	3.011	138.647	4.206	136.737	0.0726	140.971
	0.0327	142.16	3.0111	138.492	4.2061	136.741	0.0727	141.559
	0.0328	142.043	3.0112	138.515	4.2062	136.843	0.0728	141.757
	0.0329	142.274	3.0113	138.207	4.2063	136.944	0.0729	140.8
	0.033	142.22	3.0114	138.336	4.2064	136.817	0.073	140.997
	0.0331	142.074	3.0115	138.012	4.2065	136.663	0.0731	141.244
	0.0332	142.221	3.0116	138.372	4.2066	137.13	0.0732	141.4
	0.0333	142.12	3.0117	138.425	4.2067	136.775	0.0733	140.803
	0.0334	142.163	3.0118	138.144	4.2068	136.843	0.0734	141.124
	0.0335	142.178	3.0119	138.368	4.2069	136.99	0.0735	141.1
	0.0336	141.858	3.012	138.768	4.207	137.027	0.0736	141.08
	0.0337	141.563	3.0121	138.985	4.2071	137.027	0.0737	141.504
	0.0338	142.224	3.0122	138.885	4.2072	136.853	0.0738	141.685
	0.0339	142.219	3.0123	139.273	4.2073	136.626	0.0739	141.343
	0.034	142.047	3.0124	139.016	4.2074	136.969	0.074	141.693
	0.0341	142.3	3.0125	138.687	4.2075	136.81	0.0741	141.887
	0.0342	142.246	3.0126	138.905	4.2076	136.794	0.0742	142.202
	0.0343	142.469	3.0127	138.989	4.2077	136.974	0.0743	141.928
	0.0344	142.218	3.0128	138.845	4.2078	136.926	0.0744	142.341
	0.0345	142.194	3.0129	138.93	4.2079	136.452	0.0745	142.162
	0.0346	142.485	3.013	138.809	4.208	136.59	0.0746	141.856
	0.0347	142.219	3.0131	138.768	4.2081	136.698	0.0747	142.117
	0.0348	141.894	3.0132	138.677	4.2082	136.611	0.0748	141.857
	0.0349	142.055	3.0133	138.8	4.2083	136.704	0.0749	141.646
	0.035	141.676	3.0134	138.703	4.2084	137.068	0.075	141.762
	0.0351	142.173	3.0135	138.645	4.2085	136.899	0.0751	141.629
	0.0352	141.979	3.0136	138.555	4.2086	136.584	0.0752	141.786
	0.0353	142.323	3.0137	138.633	4.2087	136.714	0.0753	142.153
	0.0354	141.844	3.0138	138.61	4.2088	136.807	0.0754	142.205
	0.0355	141.333	3.0139	138.252	4.2089	137.097	0.0755	142.744
	0.0356	141.738	3.014	138.513	4.209	136.266	0.0756	142.42
	0.0357	141.483	3.0141	138.437	4.2091	136.485	0.0757	142.171
	0.0358	141.892	3.0142	138.537	4.2092	136.609	0.0758	141.861
	0.0359	141.81	3.0143	138.486	4.2093	136.751	0.0759	141.624
	0.036	142.137	3.0144	138.714	4.2094	136.355	0.076	141.28
	0.0361	141.771	3.0145	138.536	4.2095	136.483	0.0761	141.316
	0.0362	142.051	3.0146	138.584	4.2096	136.411	0.0762	141.717
	0.0363	141.91	3.0147	138.647	4.2097	136.134	0.0763	141.606
	0.0364	141.828	3.0148	138.806	4.2098	136.266	0.0764	141.958
	0.0365	141.904	3.0149	138.817	4.2099	136.583	0.0765	141.759
	0.0366	141.525	3.015	138.678	4.21	136.66	0.0766	141.716
	0.0367	141.558	3.0151	138.586	4.2101	136.508	0.0767	141.93
	0.0368	141.71	3.0152	138.641	4.2102	136.725	0.0768	142.287
	0.0369	141.349	3.0153	138.491	4.2103	136.744	0.0769	142.408
	0.037	141.471	3.0154	138.884	4.2104	136.691	0.077	142.337
	0.0371	141.92	3.0155	138.838	4.2105	136.384	0.0771	142.496
	0.0372	141.857	3.0156	138.416	4.2106	136.625	0.0772	141.981
	0.0373	141.735	3.0157	138.821	4.2107	136.578	0.0773	141.874
	0.0374	141.881	3.0158	138.91	4.2108	136.684	0.0774	141.965
	0.0375	141.959	3.0159	139.094	4.2109	136.819	0.0775	141.932
	0.0376	141.962	3.016	138.743	4.211	136.605	0.0776	141.592
	0.0377	142.498	3.0161	138.634	4.2111	136.821	0.0777	141.547
	0.0378	142.041	3.0162	138.659	4.2112	136.559	0.0778	141.464
	0.0379	141.975	3.0163	138.701	4.2113	136.665	0.0779	141.906
	0.038	141.602	3.0164	138.812	4.2114	136.413	0.078	141.815
	0.0381	141.545	3.0165	138.419	4.2115	136.512	0.0781	141.74
	0.0382	141.918	3.0166	138.445	4.2116	136.225	0.0782	142.106
	0.0383	141.503	3.0167	138.348	4.2117	136.743	0.0783	141.692
	0.0384	141.862	3.0168	138.016	4.2118	136.445	0.0784	141.809
	0.0385	141.736	3.0169	138.064	4.2119	136.499	0.0785	141.452
	0.0386	141.649	3.017	138.109	4.212	136.654	0.0786	141.527
	0.0387	142.437	3.0171	138.118	4.2121	136.758	0.0787	141.747
	0.0388	142.205	3.0172	138.299	4.2122	136.941	0.0788	141.437
	0.0389	142.487	3.0173	138.243	4.2123	136.807	0.0789	141.51
	0.039	141.675	3.0174	138.439	4.2124	137.02	0.079	142.068
	0.0391	142.171	3.0175	138.549	4.2125	136.894	0.0791	142.042
	0.0392	142.221	3.0176	138.268	4.2126	136.816	0.0792	142.001
	0.0393	142.028	3.0177	138.346	4.2127	136.594	0.0793	142.275
	0.0394	142.323	3.0178	138.481	4.2128	136.427	0.0794	141.768
	0.0395	142.571	3.0179	138.524	4.2129	136.544	0.0795	142.011
	0.0396	142.306	3.018	138.839	4.213	136.727	0.0796	141.731
	0.0397	142.64	3.0181	138.906	4.2131	136.475	0.0797	141.82
	0.0398	142.808	3.0182	138.709	4.2132	136.698	0.0798	141.166
	0.0399	141.965	3.0183	138.616	4.2133	136.618	0.0799	141.904
	0.04	142.191	3.0184	138.806	4.2134	136.615	0.08	141.58
	0.0401	142.226	3.0185	138.684	4.2135	137.08	0.0801	141.405
	0.0402	142.338	3.0186	138.442	4.2136	136.991	0.0802	141.521
	0.0403	142.681	3.0187	138.543	4.2137	136.894	0.0803	141.276
	0.0404	142.664	3.0188	138.665	4.2138	136.528	0.0804	141.299
	0.0405	142.725	3.0189	138.897	4.2139	136.739	0.0805	141.173
	0.0406	142.863	3.019	138.177	4.214	136.842	0.0806	141.411
	0.0407	142.869	3.0191	138.553	4.2141	136.745	0.0807	142.109
	0.0408	142.529	3.0192	138.436	4.2142	136.563	0.0808	142.237
	0.0409	142.724	3.0193	138.429	4.2143	136.321	0.0809	141.809
	0.041	142.518	3.0194	138.418	4.2144	136.567	0.081	141.799
	0.0411	142.417	3.0195	138.305	4.2145	136.448	0.0811	141.038
	0.0412	142.478	3.0196	138.369	4.2146	136.559	0.0812	141.725
	0.0413	141.92	3.0197	138.544	4.2147	136.397	0.0813	142.006
	0.0414	142.432	3.0198	138.44	4.2148	136.569	0.0814	141.011
	0.0415	142.405	3.0199	138.812	4.2149	136.351	0.0815	141.327
	0.0416	142.389	3.02	138.414	4.215	136.617	0.0816	141.121
	0.0417	142.251	3.0201	138.567	4.2151	136.598	0.0817	141.48
	0.0418	141.895	3.0202	137.969	4.2152	136.455	0.0818	141.429
	0.0419	141.748	3.0203	138.257	4.2153	136.824	0.0819	141.663
	0.042	141.95	3.0204	138.156	4.2154	136.31	0.082	141.605
	0.0421	142.172	3.0205	138.315	4.2155	136.552	0.0821	141.949
	0.0422	142.194	3.0206	138.512	4.2156	136.547	0.0822	142.242
	0.0423	142.497	3.0207	138.167	4.2157	136.387	0.0823	141.662
	0.0424	142.236	3.0208	138.011	4.2158	136.505	0.0824	141.539
	0.0425	142.06	3.0209	138.125	4.2159	136.766	0.0825	142.073
	0.0426	141.699	3.021	138.205	4.216	136.351	0.0826	141.6
	0.0427	141.719	3.0211	138.46	4.2161	136.466	0.0827	141.689
	0.0428	141.744	3.0212	138.436	4.2162	136.549	0.0828	141.147
	0.0429	142.003	3.0213	138.542	4.2163	137.045	0.0829	141.413
	0.043	142.236	3.0214	138.531	4.2164	136.979	0.083	141.894
	0.0431	142.347	3.0215	138.71	4.2165	136.846	0.0831	141.716
	0.0432	142.316	3.0216	138.619	4.2166	136.557	0.0832	141.688
	0.0433	142.252	3.0217	138.175	4.2167	136.528	0.0833	141.725
	0.0434	142.048	3.0218	138.258	4.2168	137.08	0.0834	141.386
	0.0435	141.938	3.0219	138.642	4.2169	136.892	0.0835	141.71
	0.0436	141.791	3.022	138.763	4.217	136.669	0.0836	141.788
	0.0437	142.156	3.0221	138.716	4.2171	136.568	0.0837	141.518
	0.0438	141.818	3.0222	138.98	4.2172	136.71	0.0838	141.69
	0.0439	142.101	3.0223	138.512	4.2173	136.82	0.0839	141.455
	0.044	141.858	3.0224	138.375	4.2174	136.762	0.084	141.27
	0.0441	142.143	3.0225	138.506	4.2175	136.716	0.0841	141.814
	0.0442	141.869	3.0226	138.812	4.2176	136.808	0.0842	141.56
	0.0443	141.8	3.0227	138.43	4.2177	136.649	0.0843	141.826
	0.0444	141.866	3.0228	138.723	4.2178	136.936	0.0844	141.819
	0.0445	141.847	3.0229	138.723	4.2179	136.901	0.0845	141.816
	0.0446	141.748	3.023	138.817	4.218	136.756	0.0846	141.559
	0.0447	141.874	3.0231	138.913	4.2181	136.784	0.0847	141.69
	0.0448	141.872	3.0232	138.858	4.2182	136.691	0.0848	141.372
	0.0449	141.982	3.0233	138.48	4.2183	136.447	0.0849	141.628
	0.045	142.298	3.0234	138.452	4.2184	136.578	0.085	141.828
	0.0451	142.382	3.0235	138.457	4.2185	136.656	0.0851	141.831
	0.0452	142.281	3.0236	138.565	4.2186	136.898	0.0852	141.793
	0.0453	142.726	3.0237	138.288	4.2187	137.089	0.0853	141.497
	0.0454	142.599	3.0238	138.688	4.2188	137.248	0.0854	141.811
	0.0455	142.185	3.0239	138.683	4.2189	136.7	0.0855	142.194
	0.0456	141.873	3.024	138.682	4.219	137.239	0.0856	142.338
	0.0457	141.827	3.0241	138.81	4.2191	136.903	0.0857	142.858
	0.0458	142.567	3.0242	138.622	4.2192	136.926	0.0858	142.859
	0.0459	142.187	3.0243	138.606	4.2193	136.946	0.0859	142.773
	0.046	142.353	3.0244	138.74	4.2194	136.945	0.086	142.705
	0.0461	142.319	3.0245	138.339	4.2195	136.899	0.0861	142.575
	0.0462	142.402	3.0246	138.865	4.2196	136.81	0.0862	142.5
	0.0463	142.44	3.0247	138.632	4.2197	136.888	0.0863	142.556
	0.0464	142.644	3.0248	138.573	4.2198	136.84	0.0864	142.94
	0.0465	142.22	3.0249	138.799	4.2199	136.9	0.0865	142.496
	0.0466	141.96	3.025	139.051	4.22	136.662	0.0866	142.087
	0.0467	141.963	3.0251	138.924	4.2201	136.543	0.0867	141.696
	0.0468	142.171	3.0252	138.876	4.2202	136.578	0.0868	141.475
	0.0469	141.868	3.0253	138.908	4.2203	136.735	0.0869	141.754
	0.047	142.176	3.0254	138.808	4.2204	136.577	0.087	141.266
	0.0471	142.174	3.0255	139.007	4.2205	136.858	0.0871	141.904
	0.0472	142.06	3.0256	139.019	4.2206	136.779	0.0872	141.64
	0.0473	142.122	3.0257	139.103	4.2207	136.969	0.0873	141.436
	0.0474	141.741	3.0258	139.229	4.2208	136.9	0.0874	141.496
	0.0475	142.158	3.0259	139.421	4.2209	136.82	0.0875	141.843
	0.0476	142.118	3.026	139.381	4.221	136.898	0.0876	141.956
	0.0477	141.518	3.0261	139.322	4.2211	136.86	0.0877	141.93
	0.0478	141.155	3.0262	139.259	4.2212	136.726	0.0878	142.004
	0.0479	141.474	3.0263	139.385	4.2213	136.451	0.0879	142.237
	0.048	141.693	3.0264	138.696	4.2214	136.851	0.088	142.044
	0.0481	141.705	3.0265	138.8	4.2215	136.82	0.0881	141.858
	0.0482	141.783	3.0266	139.105	4.2216	136.691	0.0882	141.832
	0.0483	141.953	3.0267	138.9	4.2217	136.431	0.0883	142.019
	0.0484	141.771	3.0268	138.926	4.2218	136.449	0.0884	141.988
	0.0485	142.023	3.0269	138.528	4.2219	136.368	0.0885	141.461
	0.0486	142.009	3.027	138.526	4.222	136.648	0.0886	141.795
	0.0487	141.913	3.0271	138.308	4.2221	136.802	0.0887	141.115
	0.0488	142.478	3.0272	138.594	4.2222	137.021	0.0888	141.424
	0.0489	142.449	3.0273	138.688	4.2223	136.749	0.0889	141.681
	0.049	142.433	3.0274	138.509	4.2224	136.515	0.089	141.62
	0.0491	142.343	3.0275	138.932	4.2225	136.76	0.0891	141.278
	0.0492	142.074	3.0276	138.303	4.2226	136.744	0.0892	141.593
	0.0493	142.041	3.0277	138.332	4.2227	136.844	0.0893	141.559
	0.0494	142.24	3.0278	138.499	4.2228	136.666	0.0894	141.129
	0.0495	141.796	3.0279	138.63	4.2229	136.957	0.0895	141.718
	0.0496	142.233	3.028	138.031	4.223	136.578	0.0896	141.622
	0.0497	142.573	3.0281	138.28	4.2231	136.58	0.0897	141.709
	0.0498	142.457	3.0282	137.958	4.2232	136.46	0.0898	141.636
	0.0499	142.165	3.0283	137.973	4.2233	136.365	0.0899	141.854
	0.05	141.763	3.0284	138.001	4.2234	136.581	0.09	142.123
	0.0501	142.33	3.0285	138.243	4.2235	136.61	0.0901	141.589
	0.0502	142.103	3.0286	138.456	4.2236	136.753	0.0902	141.48
	0.0503	142.044	3.0287	138.286	4.2237	136.517	0.0903	141.616
	0.0504	142.345	3.0288	138.351	4.2238	136.415	0.0904	141.616
	0.0505	142.608	3.0289	138.227	4.2239	136.47	0.0905	142.004
	0.0506	142.635	3.029	138.138	4.224	136.595	0.0906	142.11
	0.0507	142.346	3.0291	138.335	4.2241	136.432	0.0907	143.005
	0.0508	142.112	3.0292	138.315	4.2242	136.232	0.0908	142.457
	0.0509	142.17	3.0293	138.392	4.2243	136.288	0.0909	142.405
	0.051	142.199	3.0294	138.226	4.2244	136.36	0.091	142.283
	0.0511	142.386	3.0295	138.242	4.2245	136.472	0.0911	141.985
	0.0512	142.274	3.0296	138.003	4.2246	136.393	0.0912	142.104
	0.0513	142.164	3.0297	138.117	4.2247	136.281	0.0913	142.701
	0.0514	141.923	3.0298	138.194	4.2248	136.285	0.0914	142.532
	0.0515	141.857	3.0299	138.078	4.2249	136.211	0.0915	142.397
	0.0516	142.538	3.03	138.637	4.225	136.181	0.0916	142.75
	0.0517	142.312	3.0301	138.787	4.2251	136.419	0.0917	142.204
	0.0518	142.422	3.0302	138.66	4.2252	136.712	0.0918	142.226
	0.0519	142.199	3.0303	138.605	4.2253	136.428	0.0919	142.745
	0.052	142.27	3.0304	138.635	4.2254	136.036	0.092	142.416
	0.0521	141.962	3.0305	138.799	4.2255	136.505	0.0921	142.006
	0.0522	142.116	3.0306	138.499	4.2256	136.462	0.0922	142.083
	0.0523	141.885	3.0307	138.562	4.2257	136.602	0.0923	142.047
	0.0524	142.098	3.0308	138.498	4.2258	136.592	0.0924	142.311
	0.0525	142.153	3.0309	138.532	4.2259	136.378	0.0925	141.94
	0.0526	142.218	3.031	138.605	4.226	136.728	0.0926	141.636
	0.0527	141.919	3.0311	138.687	4.2261	136.801	0.0927	142.768
	0.0528	142.347	3.0312	138.626	4.2262	136.662	0.0928	142.745
	0.0529	141.846	3.0313	138.867	4.2263	136.525	0.0929	142.15
	0.053	142.319	3.0314	138.659	4.2264	136.643	0.093	142.358
	0.0531	142.204	3.0315	138.39	4.2265	136.677	0.0931	142.898
	0.0532	141.856	3.0316	138.528	4.2266	136.505	0.0932	142.476
	0.0533	142.083	3.0317	138.937	4.2267	136.431	0.0933	141.951
	0.0534	141.739	3.0318	138.788	4.2268	136.26	0.0934	142.176
	0.0535	142.061	3.0319	138.575	4.2269	136.173	0.0935	142.511
	0.0536	141.975	3.032	138.894	4.227	136.748	0.0936	142.572
	0.0537	142.052	3.0321	138.349	4.2271	136.793	0.0937	142.308
	0.0538	141.972	3.0322	138.672	4.2272	136.681	0.0938	142.327
	0.0539	142.02	3.0323	138.675	4.2273	136.497	0.0939	142.249
	0.054	141.808	3.0324	138.689	4.2274	136.675	0.094	142.526
	0.0541	141.845	3.0325	138.513	4.2275	136.746	0.0941	142.355
	0.0542	141.797	3.0326	138.85	4.2276	136.994	0.0942	141.581
	0.0543	141.674	3.0327	139.02	4.2277	136.924	0.0943	141.634
	0.0544	141.907	3.0328	138.772	4.2278	136.737	0.0944	141.687
	0.0545	141.602	3.0329	138.607	4.2279	136.406	0.0945	141.739
	0.0546	141.812	3.033	138.546	4.228	136.356	0.0946	141.835
	0.0547	141.758	3.0331	138.696	4.2281	136.566	0.0947	142.266
	0.0548	142.13	3.0332	138.483	4.2282	136.417	0.0948	141.719
	0.0549	142.062	3.0333	138.239	4.2283	136.708	0.0949	141.919
	0.055	141.957	3.0334	138.148	4.2284	136.77	0.095	142.151
	0.0551	141.737	3.0335	138.74	4.2285	136.789	0.0951	142.177
	0.0552	141.715	3.0336	138.744	4.2286	136.991	0.0952	142.97
	0.0553	141.936	3.0337	138.719	4.2287	136.926	0.0953	142.932
	0.0554	142.085	3.0338	138.871	4.2288	136.885	0.0954	143.031
	0.0555	142.551	3.0339	138.657	4.2289	136.744	0.0955	142.988
	0.0556	142.03	3.034	138.725	4.229	136.869	0.0956	142.973
	0.0557	141.675	3.0341	138.611	4.2291	137.117	0.0957	142.727
	0.0558	142.048	3.0342	138.389	4.2292	136.955	0.0958	142.365
	0.0559	142.334	3.0343	138.365	4.2293	136.869	0.0959	142.274
	0.056	142.139	3.0344	137.782	4.2294	137.001	0.096	141.847
	0.0561	142.161	3.0345	137.969	4.2295	136.957	0.0961	141.566
	0.0562	142.17	3.0346	137.818	4.2296	137.008	0.0962	141.996
	0.0563	141.795	3.0347	137.99	4.2297	137.024	0.0963	142.297
	0.0564	142.456	3.0348	137.836	4.2298	136.894	0.0964	141.914
	0.0565	141.935	3.0349	138.129	4.2299	136.708	0.0965	142.061
	0.0566	142.028	3.035	138.166	4.23	137.021	0.0966	141.772
	0.0567	141.767	3.0351	138.035	4.2301	136.669	0.0967	142.294
	0.0568	141.781	3.0352	137.731	4.2302	137.118	0.0968	141.972
	0.0569	141.884	3.0353	138.142	4.2303	136.769	0.0969	142.399
	0.057	142.019	3.0354	137.682	4.2304	136.981	0.097	142.499
	0.0571	142.093	3.0355	137.823	4.2305	136.691	0.0971	142.044
	0.0572	142.069	3.0356	138.052	4.2306	136.509	0.0972	142.101
	0.0573	142.206	3.0357	138.107	4.2307	136.6	0.0973	142.313
	0.0574	142.612	3.0358	138.531	4.2308	136.877	0.0974	142.561
	0.0575	142.164	3.0359	138.117	4.2309	136.903	0.0975	142.599
	0.0576	142.214	3.036	138.262	4.231	136.782	0.0976	142.497
	0.0577	141.971	3.0361	137.645	4.2311	136.927	0.0977	142.693
	0.0578	142.227	3.0362	137.707	4.2312	137.103	0.0978	142.861
	0.0579	142.135	3.0363	137.645	4.2313	136.872	0.0979	142.97
	0.058	142.164	3.0364	137.814	4.2314	137.263	0.098	143.341
	0.0581	142.461	3.0365	137.835	4.2315	137.122	0.0981	142.631
	0.0582	142.296	3.0366	137.551	4.2316	137.175	0.0982	142.814
	0.0583	142.539	3.0367	137.822	4.2317	137.046	0.0983	142.688
	0.0584	142.49	3.0368	137.751	4.2318	136.947	0.0984	142.57
	0.0585	142.626	3.0369	138.04	4.2319	137.302	0.0985	142.948
	0.0586	142.331	3.037	137.67	4.232	137.201	0.0986	143.123
	0.0587	141.982	3.0371	137.604	4.2321	137.251	0.0987	143.106
	0.0588	141.972	3.0372	138.018	4.2322	137.368	0.0988	143.195
	0.0589	142.148	3.0373	138.247	4.2323	137.04	0.0989	143.499
	0.059	141.801	3.0374	137.738	4.2324	137.105	0.099	143.273
	0.0591	142.31	3.0375	137.993	4.2325	136.811	0.0991	142.316
	0.0592	141.969	3.0376	138.349	4.2326	136.453	0.0992	142.324
	0.0593	142.567	3.0377	138.267	4.2327	136.743	0.0993	142.479
	0.0594	142.282	3.0378	138.161	4.2328	136.415	0.0994	142.223
	0.0595	142.378	3.0379	138.164	4.2329	136.6	0.0995	142.218
	0.0596	142.238	3.038	138.045	4.233	136.572	0.0996	142.474
	0.0597	142.054	3.0381	137.974	4.2331	136.802	0.0997	142.778
	0.0598	142.184	3.0382	138.343	4.2332	136.809	0.0998	142.624
	0.0599	142.24	3.0383	138	4.2333	136.767	0.0999	141.817
	0.06	142.196	3.0384	138.043	4.2334	136.878	0.1	141.816
	0.0601	142.64	3.0385	138.191	4.2334	136.878	0.1	141.816
	0.0602	142.814	3.0386	138.565	4.2335	136.749	0.1001	141.621
	0.0603	142.527	3.0387	138.29	4.2336	136.785	0.1002	141.746
	0.0604	142.305	3.0388	138.636	4.2337	137.022	0.1003	141.807
	0.0605	142.43	3.0389	138.425	4.2338	136.914	0.1004	141.71
	0.0606	142.241	3.039	138.593	4.2339	137.268	0.1005	141.518
	0.0607	142.303	3.0391	138.948	4.234	136.778	0.1006	142.103
	0.0608	142.119	3.0392	138.407	4.2341	136.913	0.1007	142.066
	0.0609	142.316	3.0393	138.368	4.2342	136.7	0.1008	142.278
	0.061	141.694	3.0394	138.692	4.2343	136.95	0.1009	142.163
	0.0611	141.71	3.0395	138.618	4.2344	136.609	0.101	141.815
	0.0612	141.864	3.0396	138.302	4.2345	136.58	0.1011	142.41
	0.0613	141.896	3.0397	138.184	4.2346	136.996	0.1012	142.466
	0.0614	142.052	3.0398	138.001	4.2347	136.627	0.1013	142.68
	0.0615	142.084	3.0399	138.261	4.2348	136.93	0.1014	142.488
	0.0616	141.927	3.04	138.633	4.2349	136.48	0.1015	142.482
	0.0617	141.64	3.0401	138.537	4.235	136.849	0.1016	142.713
	0.0618	141.944	3.0402	138.048	4.2351	136.87	0.1017	142.176
	0.0619	141.843	3.0403	138.122	4.2352	137.094	0.1018	142.444
	0.062	141.966	3.0404	138.096	4.2353	137.053	0.1019	142.138
	0.0621	142.271	3.0405	138.428	4.2354	137.009	0.102	142.199
	0.0622	142.27	3.0406	138.536	4.2355	136.918	0.1021	142.128
	0.0623	142.286	3.0407	138.778	4.2356	137.019	0.1022	142.546
	0.0624	142.231	3.0408	138.865	4.2357	137.025	0.1023	142.322
	0.0625	142.111	3.0409	138.456	4.2358	137.138	0.1024	142.406
	0.0626	141.873	3.041	138.291	4.2359	137.074	0.1025	142.283
	0.0627	141.568	3.0411	138.166	4.236	137.19	0.1026	141.871
	0.0628	141.795	3.0412	138.375	4.2361	137.065	0.1027	142.153
	0.0629	142.589	3.0413	138.192	4.2362	136.914	0.1028	142.021
	0.063	142.287	3.0414	138.29	4.2363	136.806	0.1029	141.896
	0.0631	142.196	3.0415	138.041	4.2364	136.806	0.103	141.92
	0.0632	142.17	3.0416	137.836	4.2365	136.489	0.1031	142.443
	0.0633	141.992	3.0417	138.16	4.2366	136.565	0.1032	142.196
	0.0634	141.917	3.0418	138.009	4.2367	136.702	0.1033	142.502
	0.0635	141.945	3.0419	137.768	4.2368	136.775	0.1034	142.069
	0.0636	141.699	3.042	137.974	4.2369	136.864	0.1035	141.953
	0.0637	141.545	3.0421	137.809	4.237	136.699	0.1036	141.957
	0.0638	141.789	3.0422	138.219	4.2371	136.821	0.1037	141.62
	0.0639	141.827	3.0423	138.13	4.2372	136.686	0.1038	141.927
	0.064	141.435	3.0424	138.219	4.2373	136.866	0.1039	142.229
	0.0641	141.766	3.0425	138.135	4.2374	136.796	0.104	142.26
	0.0642	142.108	3.0426	137.93	4.2375	136.955	0.1041	142.406
	0.0643	142.253	3.0427	137.598	4.2376	136.777	0.1042	142.357
	0.0644	142.332	3.0428	137.751	4.2377	136.531	0.1043	142.424
	0.0645	141.857	3.0429	137.951	4.2378	136.33	0.1044	142.491
	0.0646	141.971	3.043	137.899	4.2379	136.587	0.1045	142.377
	0.0647	142.105	3.0431	137.837	4.238	136.385	0.1046	141.922
	0.0648	141.717	3.0432	137.816	4.2381	136.261	0.1047	142.215
	0.0649	141.991	3.0433	137.641	4.2382	136.281	0.1048	141.742
	0.065	141.733	3.0434	137.873	4.2383	136.335	0.1049	141.637
	0.0651	142.272	3.0435	137.973	4.2384	136.204	0.105	141.951
	0.0652	141.866	3.0436	137.726	4.2385	136.584	0.1051	141.472
	0.0653	142.274	3.0437	137.44	4.2386	136.375	0.1052	141.761
	0.0654	142.207	3.0438	137.342	4.2387	136.224	0.1053	141.317
	0.0655	142.438	3.0439	137.315	4.2388	136.606	0.1054	141.486
	0.0656	142.227	3.044	137.68	4.2389	136.602	0.1055	141.559
	0.0657	142.171	3.0441	137.476	4.239	136.572	0.1056	141.76
	0.0658	142.07	3.0442	137.412	4.2391	136.608	0.1057	141.879
	0.0659	141.8	3.0443	137.437	4.2392	136.647	0.1058	141.675
	0.066	141.896	3.0444	137.214	4.2393	136.84	0.1059	141.586
	0.0661	142.025	3.0445	137.241	4.2394	136.496	0.106	141.756
	0.0662	142.041	3.0446	137.374	4.2395	136.122	0.1061	141.512
	0.0663	142.543	3.0447	137.469	4.2396	136.827	0.1062	141.765
	0.0664	142.864	3.0448	137.232	4.2397	136.534	0.1063	141.715
	0.0665	142.8	3.0449	137.392	4.2398	136.34	0.1064	142.008
	0.0666	142.677	3.045	137.862	4.2399	136.674	0.1065	142.219
	0.0667	142.658	3.0451	137.515	4.24	136.564	0.1066	141.977
	0.0668	142.552	3.0452	137.603	4.2401	136.358	0.1067	142.371
	0.0669	142.674	3.0453	137.73	4.2402	136.388	0.1068	142.595
	0.067	142.595	3.0454	137.416	4.2403	136.797	0.1069	142.234
	0.0671	143.078	3.0455	137.632	4.2404	136.771	0.107	142.408
	0.0672	143.171	3.0456	137.742	4.2405	136.63	0.1071	142.079
	0.0673	142.923	3.0457	137.464	4.2406	136.706	0.1072	142.112
	0.0674	143.252	3.0458	137.707	4.2407	136.827	0.1073	142.205
	0.0675	142.631	3.0459	137.74	4.2408	136.755	0.1074	142.072
	0.0676	142.13	3.046	137.796	4.2409	136.742	0.1075	142.259
	0.0677	142.098	3.0461	138.072	4.241	136.421	0.1076	142.447
	0.0678	142.272	3.0462	138.151	4.2411	136.614	0.1077	142.291
	0.0679	142.336	3.0463	138.188	4.2412	136.491	0.1078	142.459
	0.068	141.85	3.0464	137.989	4.2413	136.561	0.1079	142.757
	0.0681	142.028	3.0465	137.998	4.2414	136.478	0.108	143.144
	0.0682	142.113	3.0466	137.951	4.2415	136.805	0.1081	142.657
	0.0683	142.423	3.0467	137.747	4.2416	136.85	0.1082	143.004
	0.0684	142.568	3.0468	137.898	4.2417	136.489	0.1083	142.752
	0.0685	142.661	3.0469	138.051	4.2418	136.534	0.1084	142.992
	0.0686	142.558	3.047	137.827	4.2419	136.821	0.1085	142.674
	0.0687	142.835	3.0471	138.251	4.242	136.625	0.1086	142.47
	0.0688	142.222	3.0472	137.939	4.2421	136.732	0.1087	142.982
	0.0689	142.526	3.0473	138.28	4.2422	136.653	0.1088	143.072
	0.069	142.417	3.0474	137.821	4.2423	136.492	0.1089	143.326
	0.0691	142.596	3.0475	137.816	4.2424	136.534	0.109	142.978
	0.0692	142.556	3.0476	137.951	4.2425	135.986	0.1091	143.064
	0.0693	142.523	3.0477	138.065	4.2426	136.535	0.1092	143.294
	0.0694	142.272	3.0478	137.921	4.2427	136.145	0.1093	143.276
	0.0695	142.4	3.0479	138.175	4.2428	136.361	0.1094	143.331
	0.0696	142.223	3.048	137.779	4.2429	136.153	0.1095	142.811
	0.0697	142.297	3.0481	137.781	4.243	136.418	0.1096	142.777
	0.0698	142.236	3.0482	137.916	4.2431	136.331	0.1097	143.213
	0.0699	142.107	3.0483	137.775	4.2432	136.408	0.1098	142.947
	0.07	142.458	3.0484	138.111	4.2433	136.211	0.1099	143.042
	0.0701	142.441	3.0485	137.922	4.2434	136.262	0.11	142.713
	0.0702	142.301	3.0486	138.175	4.2435	136.055	0.1101	142.637
	0.0703	142.822	3.0487	138.091	4.2436	135.832	0.1102	142.589
	0.0704	142.595	3.0488	137.907	4.2437	135.863	0.1103	142.492
	0.0705	142.369	3.0489	137.994	4.2438	135.838	0.1104	142.4
	0.0706	142.808	3.049	137.782	4.2439	135.722	0.1105	142.148
	0.0707	142.278	3.0491	137.784	4.244	136.132	0.1106	141.998
	0.0708	142.266	3.0492	137.923	4.2441	136.092	0.1107	141.72
	0.0709	142.374	3.0493	137.945	4.2442	136.007	0.1108	142.359
	0.071	142.386	3.0494	138.171	4.2443	136.329	0.1109	142.393
	0.0711	142.286	3.0495	138.019	4.2444	135.906	0.111	142.694
	0.0712	142.158	3.0496	137.787	4.2445	136.216	0.1111	142.456
	0.0713	141.857	3.0497	137.872	4.2446	135.99	0.1112	142.944
	0.0714	141.819	3.0498	137.899	4.2447	135.925	0.1113	142.896
	0.0715	141.723	3.0499	138.08	4.2448	136.101	0.1114	143.028
	0.0716	141.883	3.05	137.978	4.2449	136.252	0.1115	142.875
	0.0717	141.413	3.0501	137.884	4.245	136.118	0.1116	142.83
	0.0718	141.642	3.0502	137.751	4.2451	136.307	0.1117	142.872
	0.0719	141.659	3.0503	137.569	4.2452	136.526	0.1118	142.692
	0.072	141.747	3.0504	137.626	4.2453	136.68	0.1119	143.03
	0.0721	141.639	3.0505	137.702	4.2454	136.562	0.112	142.707
	0.0722	141.613	3.0506	137.914	4.2455	136.376	0.1121	142.415
	0.0723	141.682	3.0507	137.827	4.2456	136.467	0.1122	142.605
	0.0724	141.317	3.0508	137.626	4.2457	136.621	0.1123	142.435
	0.0725	141.305	3.0509	137.561	4.2458	136.654	0.1124	142.858
	0.0726	141.741	3.051	137.934	4.2459	136.296	0.1125	142.625
	0.0727	142.222	3.0511	137.559	4.246	136.381	0.1126	142.696
	0.0728	142.317	3.0512	137.577	4.2461	136.556	0.1127	142.561
	0.0729	142.058	3.0513	137.839	4.2462	136.428	0.1128	142.61
	0.073	142.312	3.0514	137.964	4.2463	136.356	0.1129	143.056
	0.0731	141.946	3.0515	138.285	4.2464	136.39	0.113	142.964
	0.0732	141.45	3.0516	138.003	4.2465	136.557	0.1131	142.755
	0.0733	141.599	3.0517	137.78	4.2466	136.821	0.1132	142.788
	0.0734	141.789	3.0518	138.173	4.2467	136.857	0.1133	143.025
	0.0735	141.593	3.0519	137.656	4.2468	137.006	0.1134	143.232
	0.0736	141.388	3.052	137.945	4.2469	136.386	0.1135	143.191
	0.0737	141.44	3.0521	138.262	4.247	136.92	0.1136	142.601
	0.0738	141.635	3.0522	138.234	4.2471	136.701	0.1137	142.528
	0.0739	141.685	3.0523	138.296	4.2472	136.975	0.1138	142.262
	0.074	142.071	3.0524	138.246	4.2473	136.403	0.1139	142.717
	0.0741	141.784	3.0525	138.589	4.2474	136.82	0.114	142.336
	0.0742	141.214	3.0526	138.819	4.2475	136.837	0.1141	142.322
	0.0743	141.6	3.0527	138.675	4.2476	136.986	0.1142	141.842
	0.0744	141.564	3.0528	138.764	4.2477	136.622	0.1143	141.92
	0.0745	141.577	3.0529	138.636	4.2478	136.409	0.1144	141.812
	0.0746	141.538	3.053	138.456	4.2479	136.486	0.1145	142.524
	0.0747	141.499	3.0531	138.535	4.248	136.237	0.1146	142.559
	0.0748	141.167	3.0532	138.604	4.2481	136.191	0.1147	142.747
	0.0749	141.243	3.0533	138.852	4.2482	136.445	0.1148	142.705
	0.075	141.304	3.0534	138.41	4.2483	136.276	0.1149	142.788
	0.0751	141.158	3.0535	138.526	4.2484	136.39	0.115	142.613
	0.0752	140.963	3.0536	138.137	4.2485	136.158	0.1151	142.128
	0.0753	141.479	3.0537	138.232	4.2486	136.335	0.1152	142.384
	0.0754	141.544	3.0538	138.297	4.2487	136.361	0.1153	142.173
	0.0755	141.272	3.0539	138.126	4.2488	136.703	0.1154	142.301
	0.0756	141.272	3.054	138.028	4.2489	136.855	0.1155	142.33
	0.0757	141.357	3.0541	138.048	4.249	136.814	0.1156	142.794
	0.0758	141.487	3.0542	137.855	4.2491	136.724	0.1157	142.801
	0.0759	141.611	3.0543	138.137	4.2492	136.65	0.1158	142.449
	0.076	141.896	3.0544	138.208	4.2493	136.625	0.1159	142.41
	0.0761	141.934	3.0545	138.198	4.2494	136.821	0.116	142.391
	0.0762	142.08	3.0546	138.364	4.2495	136.623	0.1161	142.186
	0.0763	141.656	3.0547	138.433	4.2496	136.452	0.1162	142.475
	0.0764	141.993	3.0548	138.317	4.2497	136.311	0.1163	142.337
	0.0765	141.991	3.0549	138.132	4.2498	136.628	0.1164	142.413
	0.0766	142.421	3.055	138.52	4.2499	136.4	0.1165	142.2
	0.0767	142.697	3.0551	138.291	4.25	136.32	0.1166	142.352
	0.0768	142.832	3.0552	138.069	4.2501	136.844	0.1167	141.684
	0.0769	142.51	3.0553	137.831	4.2502	136.989	0.1168	142.552
	0.077	142.332	3.0554	138.024	4.2503	136.627	0.1169	142.431
	0.0771	142.071	3.0555	138.26	4.2504	136.498	0.117	142.256
	0.0772	141.729	3.0556	138.217	4.2505	136.256	0.1171	142.55
	0.0773	141.852	3.0557	137.876	4.2506	136.223	0.1172	142.79
	0.0774	141.373	3.0558	137.716	4.2507	136.199	0.1173	142.484
	0.0775	141.254	3.0559	137.673	4.2508	136.559	0.1174	142.321
	0.0776	141.438	3.056	138.118	4.2509	136.291	0.1175	142.447
	0.0777	141.616	3.0561	138.194	4.251	136.483	0.1176	142.255
	0.0778	141.464	3.0562	137.95	4.2511	136.356	0.1177	142.544
	0.0779	141.384	3.0563	137.946	4.2512	136.41	0.1178	142.982
	0.078	141.375	3.0564	137.977	4.2513	136.338	0.1179	142.57
	0.0781	141.501	3.0565	137.832	4.2514	136.676	0.118	142.573
	0.0782	141.472	3.0566	137.874	4.2515	136.562	0.1181	142.366
	0.0783	141.688	3.0567	137.923	4.2516	136.341	0.1182	141.938
	0.0784	141.756	3.0568	138.116	4.2517	136.296	0.1183	142.366
	0.0785	141.698	3.0569	138.125	4.2518	136.216	0.1184	142.036
	0.0786	141.745	3.057	137.835	4.2519	136.414	0.1185	142.512
	0.0787	141.814	3.0571	138.087	4.252	136.519	0.1186	142.759
	0.0788	141.373	3.0572	138.01	4.2521	136.622	0.1187	142.941
	0.0789	141.678	3.0573	138.139	4.2522	136.553	0.1188	143.217
	0.079	141.794	3.0574	138.023	4.2523	136.905	0.1189	142.721
	0.0791	141.926	3.0575	138.007	4.2524	136.829	0.119	142.852
	0.0792	142.063	3.0576	137.779	4.2525	136.969	0.1191	142.257
	0.0793	141.894	3.0577	137.889	4.2526	136.781	0.1192	142.102
	0.0794	141.744	3.0578	137.769	4.2527	136.821	0.1193	142.608
	0.0795	141.795	3.0579	138.266	4.2528	136.948	0.1194	142.544
	0.0796	141.745	3.058	138.221	4.2529	137.037	0.1195	142.258
	0.0797	141.725	3.0581	138.305	4.253	136.706	0.1196	142.378
	0.0798	141.639	3.0582	138.287	4.2531	136.885	0.1197	142.424
	0.0799	141.646	3.0583	138.274	4.2532	137.007	0.1198	142.023
	0.08	142.103	3.0584	138.184	4.2533	136.833	0.1199	142.503
	0.0801	142.155	3.0585	137.976	4.2534	136.571	0.12	142.671
	0.0802	142.046	3.0586	137.825	4.2535	136.514	0.1201	142.717
	0.0803	142.157	3.0587	137.616	4.2536	136.554	0.1202	142.445
	0.0804	142.103	3.0588	137.603	4.2537	136.441	0.1203	142.167
	0.0805	142.189	3.0589	137.485	4.2538	136.198	0.1204	142.711
	0.0806	141.693	3.059	137.864	4.2539	136.287	0.1205	142.622
	0.0807	141.628	3.0591	137.927	4.254	136.468	0.1206	142.819
	0.0808	141.86	3.0592	137.823	4.2541	136.302	0.1207	143.065
	0.0809	141.54	3.0593	137.875	4.2542	136.019	0.1208	142.598
	0.081	141.767	3.0594	137.969	4.2543	136.511	0.1209	142.66
	0.0811	142.071	3.0595	137.781	4.2544	136.699	0.121	142.229
	0.0812	141.98	3.0596	137.495	4.2545	136.764	0.1211	142.425
	0.0813	141.589	3.0597	137.43	4.2546	136.458	0.1212	142.559
	0.0814	141.55	3.0598	137.542	4.2547	136.281	0.1213	142.482
	0.0815	141.565	3.0599	137.826	4.2548	136.365	0.1214	142.798
	0.0816	141.666	3.06	137.659	4.2549	136.258	0.1215	142.924
	0.0817	142.003	3.0601	137.386	4.255	136.321	0.1216	142.657
	0.0818	141.99	3.0602	137.528	4.2551	136.842	0.1217	143.048
	0.0819	141.806	3.0603	137.561	4.2552	136.408	0.1218	142.594
	0.082	141.866	3.0604	137.257	4.2553	136.838	0.1219	142.48
	0.0821	141.855	3.0605	137.55	4.2554	136.335	0.122	142.723
	0.0822	141.888	3.0606	137.475	4.2555	136.368	0.1221	143.203
	0.0823	141.762	3.0607	137.801	4.2556	136.269	0.1222	143.419
	0.0824	141.758	3.0608	137.492	4.2557	136.199	0.1223	143.358
	0.0825	141.878	3.0609	137.717	4.2558	135.905	0.1224	143.336
	0.0826	141.762	3.061	137.625	4.2559	136.39	0.1225	143.075
	0.0827	142.01	3.0611	137.519	4.256	136.372	0.1226	143.151
	0.0828	142.098	3.0612	137.703	4.2561	136.678	0.1227	143.302
	0.0829	142.227	3.0613	137.699	4.2562	136.735	0.1228	142.674
	0.083	141.891	3.0614	137.614	4.2563	136.608	0.1229	142.9
	0.0831	142.262	3.0615	137.608	4.2564	136.549	0.123	142.834
	0.0832	142.362	3.0616	137.578	4.2565	136.52	0.1231	142.639
	0.0833	142.485	3.0617	137.954	4.2566	136.535	0.1232	142.666
	0.0834	142.558	3.0618	137.678	4.2567	136.273	0.1233	142.858
	0.0835	142.298	3.0619	137.756	4.2568	136.24	0.1234	142.81
	0.0836	142.15	3.062	137.792	4.2569	136.235	0.1235	142.66
	0.0837	142.208	3.0621	137.39	4.257	136.325	0.1236	142.537
	0.0838	142.501	3.0622	137.318	4.2571	136.632	0.1237	142.45
	0.0839	142.374	3.0623	137.413	4.2572	136.837	0.1238	142.804
	0.084	142.105	3.0624	137.003	4.2573	136.618	0.1239	142.984
	0.0841	142.194	3.0625	137.311	4.2574	136.618	0.124	142.73
	0.0842	142.041	3.0626	137.3	4.2575	136.488	0.1241	142.391
	0.0843	141.662	3.0627	137.39	4.2576	136.4	0.1242	142.231
	0.0844	141.836	3.0628	137.358	4.2577	136.685	0.1243	142.503
	0.0845	141.461	3.0629	137.53	4.2578	136.813	0.1244	142.485
	0.0846	142.027	3.063	137.683	4.2579	136.413	0.1245	142.764
	0.0847	141.741	3.0631	137.905	4.258	136.697	0.1246	142.706
	0.0848	141.901	3.0632	137.737	4.2581	136.722	0.1247	142.496
	0.0849	141.539	3.0633	137.815	4.2582	136.747	0.1248	142.063
	0.085	141.653	3.0634	137.787	4.2583	137.001	0.1249	141.919
	0.0851	141.912	3.0635	137.737	4.2584	136.802	0.125	141.932
	0.0852	141.335	3.0636	137.698	4.2585	137.199	0.1251	142.171
	0.0853	141.591	3.0637	137.763	4.2586	136.993	0.1252	142.109
	0.0854	141.643	3.0638	137.804	4.2587	136.884	0.1253	141.53
	0.0855	141.379	3.0639	137.517	4.2588	137.086	0.1254	141.715
	0.0856	141.645	3.064	137.914	4.2589	136.969	0.1255	141.427
	0.0857	141.64	3.0641	138.009	4.259	136.864	0.1256	141.122
	0.0858	141.93	3.0642	137.602	4.2591	136.769	0.1257	141.645
	0.0859	141.298	3.0643	137.49	4.2592	136.846	0.1258	141.437
	0.086	141.608	3.0644	138.407	4.2593	136.728	0.1259	142.053
	0.0861	141.762	3.0645	137.968	4.2594	136.603	0.126	141.732
	0.0862	141.771	3.0646	137.828	4.2595	136.27	0.1261	141.403
	0.0863	142.095	3.0647	137.608	4.2596	136.616	0.1262	141.625
	0.0864	141.716	3.0648	137.875	4.2597	136.109	0.1263	141.567
	0.0865	142.09	3.0649	137.679	4.2598	136.079	0.1264	141.996
	0.0866	142.187	3.065	137.993	4.2599	136.454	0.1265	141.653
	0.0867	142.22	3.0651	137.858	4.26	136.585	0.1266	141.317
	0.0868	142.085	3.0652	137.722	4.2601	136.448	0.1267	141.359
	0.0869	142.043	3.0653	137.411	4.2602	136.527	0.1268	141.66
	0.087	142.101	3.0654	137.533	4.2603	136.834	0.1269	141.831
	0.0871	142.01	3.0655	137.184	4.2604	136.889	0.127	141.912
	0.0872	142.103	3.0656	137.383	4.2605	137.009	0.1271	141.647
	0.0873	142.013	3.0657	137.298	4.2606	137.171	0.1272	141.7
	0.0874	142.182	3.0658	137.511	4.2607	137.22	0.1273	141.883
	0.0875	142.202	3.0659	137.657	4.2608	137.23	0.1274	141.385
	0.0876	142.321	3.066	137.441	4.2609	136.811	0.1275	141.491
	0.0877	142.184	3.0661	137.727	4.261	136.893	0.1276	142.031
	0.0878	142.326	3.0662	137.422	4.2611	136.824	0.1277	141.537
	0.0879	142.157	3.0663	137.295	4.2612	137.032	0.1278	142.222
	0.088	142.321	3.0664	137.375	4.2613	137.032	0.1279	142.001
	0.0881	142.357	3.0665	137.404	4.2614	137.005	0.128	141.814
	0.0882	142.595	3.0666	137.004	4.2615	137.274	0.1281	141.995
	0.0883	142.086	3.0667	137.34	4.2616	137.175	0.1282	141.662
	0.0884	142.368	3.0668	137.483	4.2617	137.114	0.1283	142.161
	0.0885	142.005	3.0669	137.597	4.2618	137.073	0.1284	141.857
	0.0886	141.677	3.067	137.759	4.2619	136.988	0.1285	141.84
	0.0887	142.374	3.0671	138.245	4.262	136.814	0.1286	141.705
	0.0888	142.572	3.0672	138.038	4.2621	137.282	0.1287	141.471
	0.0889	142.199	3.0673	137.823	4.2622	136.896	0.1288	141.416
	0.089	142.284	3.0674	137.573	4.2623	137.204	0.1289	141.483
	0.0891	142.355	3.0675	137.77	4.2624	137.024	0.129	141.429
	0.0892	142.425	3.0676	137.677	4.2625	137.044	0.1291	141.278
	0.0893	142.461	3.0677	137.888	4.2626	136.98	0.1292	141.356
	0.0894	143.131	3.0678	138.175	4.2627	136.716	0.1293	141.269
	0.0895	142.944	3.0679	138.28	4.2628	136.952	0.1294	141.466
	0.0896	143.111	3.068	137.679	4.2629	137.07	0.1295	141.579
	0.0897	142.595	3.0681	137.758	4.263	136.89	0.1296	141.464
	0.0898	142.555	3.0682	137.586	4.2631	137.177	0.1297	141.543
	0.0899	142.907	3.0683	137.854	4.2632	136.888	0.1298	141.885
	0.09	143.084	3.0684	137.921	4.2633	137.135	0.1299	141.757
	0.0901	142.957	3.0685	137.915	4.2634	137.076	0.13	142.013
	0.0902	142.625	3.0686	137.541	4.2635	137.27	0.1301	142.268
	0.0903	143.487	3.0687	138.26	4.2636	137.29	0.1302	141.709
	0.0904	142.991	3.0688	138.321	4.2637	137.365	0.1303	141.5
	0.0905	143.398	3.0689	137.925	4.2638	137.488	0.1304	141.525
	0.0906	142.989	3.069	138.189	4.2639	136.97	0.1305	141.607
	0.0907	142.532	3.0691	138.026	4.264	136.972	0.1306	141.445
	0.0908	142.473	3.0692	137.875	4.2641	137.272	0.1307	141.598
	0.0909	143.074	3.0693	137.819	4.2642	137.773	0.1308	141.718
	0.091	143.055	3.0694	137.808	4.2643	137.405	0.1309	141.82
	0.0911	143.185	3.0695	137.958	4.2644	137.2	0.131	141.837
	0.0912	143.498	3.0696	138.378	4.2645	137.153	0.1311	142.258
	0.0913	143.283	3.0697	138.472	4.2646	137.282	0.1312	141.961
	0.0914	143.101	3.0698	138.444	4.2647	137.226	0.1313	141.825
	0.0915	142.898	3.0699	138.31	4.2648	137.061	0.1314	142.751
	0.0916	142.79	3.07	138.58	4.2649	137.427	0.1315	142.258
	0.0917	143.081	3.0701	138.098	4.265	137.205	0.1316	141.914
	0.0918	142.555	3.0702	138.087	4.2651	137.019	0.1317	141.783
	0.0919	143.166	3.0703	138.322	4.2652	137.065	0.1318	142.249
	0.092	143.073	3.0704	138.277	4.2653	137.24	0.1319	141.504
	0.0921	143.203	3.0705	138.084	4.2654	137.198	0.132	141.532
	0.0922	143.399	3.0706	138.294	4.2655	137.087	0.1321	141.246
	0.0923	143.308	3.0707	138.109	4.2656	137.098	0.1322	141.623
	0.0924	143.072	3.0708	138.29	4.2657	137.039	0.1323	141.572
	0.0925	143.065	3.0709	138.688	4.2658	137.145	0.1324	141.51
	0.0926	143.112	3.071	138.014	4.2659	137.094	0.1325	141.752
	0.0927	142.872	3.0711	137.924	4.266	137.205	0.1326	141.504
	0.0928	143.06	3.0712	138.062	4.2661	137.22	0.1327	141.491
	0.0929	142.558	3.0713	138.08	4.2662	136.855	0.1328	141.15
	0.093	142.934	3.0714	137.938	4.2663	136.956	0.1329	141.392
	0.0931	142.719	3.0715	137.868	4.2664	137.101	0.133	141.497
	0.0932	142.65	3.0716	138.196	4.2665	136.817	0.1331	141.937
	0.0933	142.738	3.0717	137.911	4.2666	137.059	0.1332	141.849
	0.0934	142.583	3.0718	137.873	4.2667	137.05	0.1333	141.78
	0.0935	142.838	3.0719	138.041	4.2668	136.938	0.1334	142.172
	0.0936	142.429	3.072	137.862	4.2669	136.721	0.1335	141.951
	0.0937	142.519	3.0721	137.761	4.267	136.655	0.1336	141.992
	0.0938	142.526	3.0722	138.098	4.2671	136.481	0.1337	142.053
	0.0939	142.264	3.0723	137.861	4.2672	136.441	0.1338	142.181
	0.094	142.306	3.0724	137.516	4.2673	136.256	0.1339	142.633
	0.0941	142.119	3.0725	138.116	4.2674	136.488	0.134	142.371
	0.0942	142.092	3.0726	137.83	4.2675	136.262	0.1341	142.553
	0.0943	141.949	3.0727	137.872	4.2676	136.601	0.1342	142.462
	0.0944	141.925	3.0728	137.693	4.2677	136.852	0.1343	142.585
	0.0945	142.481	3.0729	137.877	4.2678	137.012	0.1344	142.465
	0.0946	142.117	3.073	137.778	4.2679	136.815	0.1345	142.831
	0.0947	142.265	3.0731	137.506	4.268	136.846	0.1346	143.38
	0.0948	142.369	3.0732	137.823	4.2681	136.659	0.1347	142.626
	0.0949	142.721	3.0733	137.886	4.2682	136.664	0.1348	142.839
	0.095	142.347	3.0734	138.187	4.2683	136.555	0.1349	142.872
	0.0951	142.834	3.0735	137.931	4.2684	136.69	0.135	143.064
	0.0952	142.567	3.0736	137.638	4.2685	136.737	0.1351	142.168
	0.0953	142.669	3.0737	137.978	4.2686	136.591	0.1352	142.35
	0.0954	142.614	3.0738	138.177	4.2687	136.736	0.1353	142.334
	0.0955	142.709	3.0739	137.871	4.2688	136.596	0.1354	143.023
	0.0956	142.871	3.074	137.836	4.2689	136.786	0.1355	142.744
	0.0957	142.76	3.0741	137.807	4.269	137.163	0.1356	142.7
	0.0958	142.586	3.0742	138.115	4.2691	136.958	0.1357	142.567
	0.0959	142.891	3.0743	138.039	4.2692	136.867	0.1358	142.726
	0.096	142.818	3.0744	138.206	4.2693	136.535	0.1359	142.373
	0.0961	143.149	3.0745	137.724	4.2694	136.587	0.136	142.497
	0.0962	142.856	3.0746	137.759	4.2695	136.273	0.1361	142.155
	0.0963	142.693	3.0747	137.818	4.2696	136.309	0.1362	142.451
	0.0964	142.922	3.0748	138.041	4.2697	136.831	0.1363	142.554
	0.0965	142.789	3.0749	137.984	4.2698	136.585	0.1364	142.487
	0.0966	142.746	3.075	137.908	4.2699	136.881	0.1365	142.999
	0.0967	142.448	3.0751	137.291	4.27	136.984	0.1366	142.069
	0.0968	142.32	3.0752	137.756	4.2701	136.439	0.1367	142.237
	0.0969	142.309	3.0753	137.754	4.2702	136.718	0.1368	142.252
	0.097	142.871	3.0754	137.507	4.2703	136.716	0.1369	142.003
	0.0971	142.691	3.0755	137.834	4.2704	136.905	0.137	142.291
	0.0972	142.691	3.0756	137.931	4.2705	136.856	0.1371	142.238
	0.0973	142.834	3.0757	137.812	4.2706	136.808	0.1372	142.564
	0.0974	142.739	3.0758	137.928	4.2707	136.785	0.1373	142.791
	0.0975	142.822	3.0759	138.094	4.2708	137.2	0.1374	142.804
	0.0976	142.882	3.076	137.957	4.2709	136.594	0.1375	142.829
	0.0977	143.227	3.0761	137.82	4.271	137.393	0.1376	142.634
	0.0978	143.264	3.0762	137.781	4.2711	137.086	0.1377	142.6
	0.0979	142.926	3.0763	137.571	4.2712	137.107	0.1378	142.483
	0.098	143.117	3.0764	137.678	4.2713	137.171	0.1379	142.194
	0.0981	143.282	3.0765	137.767	4.2714	137.572	0.138	142.523
	0.0982	143.004	3.0766	137.409	4.2715	137.209	0.1381	142.33
	0.0983	142.873	3.0767	137.47	4.2716	137.174	0.1382	141.995
	0.0984	142.883	3.0768	137.999	4.2717	136.989	0.1383	141.628
	0.0985	142.837	3.0769	137.737	4.2718	137.144	0.1384	141.656
	0.0986	142.899	3.077	138.19	4.2719	137.401	0.1385	142.063
	0.0987	142.95	3.0771	138.14	4.272	137.088	0.1386	142.127
	0.0988	142.357	3.0772	137.94	4.2721	136.483	0.1387	141.612
	0.0989	142.494	3.0773	137.402	4.2722	136.864	0.1388	141.893
	0.099	142.578	3.0774	137.871	4.2723	136.884	0.1389	142.088
	0.0991	142.152	3.0775	137.327	4.2724	136.853	0.139	141.813
	0.0992	142.24	3.0776	137.582	4.2725	137.195	0.1391	142.467
	0.0993	142.627	3.0777	137.633	4.2726	137.328	0.1392	142.09
	0.0994	142.417	3.0778	137.767	4.2727	136.964	0.1393	141.969
	0.0995	142.768	3.0779	137.956	4.2728	137	0.1394	142.163
	0.0996	143.003	3.078	137.983	4.2729	136.845	0.1395	142.32
	0.0997	142.462	3.0781	137.62	4.273	136.737	0.1396	142.431
	0.0998	142.509	3.0782	137.691	4.2731	136.948	0.1397	142.111
	0.0999	142.286	3.0783	138.001	4.2732	136.825	0.1398	142.429
	0.1	142.843	3.0784	137.817	4.2733	136.956	0.1399	143.083
	0.1001	142.672	3.0785	137.829	4.2734	136.936	0.14	142.701
	0.1002	142.763	3.0786	137.454	4.2735	137.077	0.1401	143.091
	0.1003	143.074	3.0787	137.734	4.2736	137.073	0.1402	143.164
	0.1004	142.322	3.0788	137.973	4.2737	137.213	0.1403	143.822
	0.1005	142.287	3.0789	137.838	4.2738	137.473	0.1404	143.238
	0.1006	142.637	3.079	137.544	4.2739	137.108	0.1405	143.049
	0.1007	142.616	3.0791	137.465	4.274	137.585	0.1406	143.131
	0.1008	142.741	3.0792	137.831	4.2741	138.039	0.1407	142.712
	0.1009	142.966	3.0793	137.727	4.2742	137.811	0.1408	142.997
	0.101	142.89	3.0794	137.613	4.2743	137.789	0.1409	142.742
	0.1011	142.625	3.0795	137.771	4.2744	137.847	0.141	142.744
	0.1012	142.739	3.0796	138.238	4.2745	137.602	0.1411	142.784
	0.1013	142.43	3.0797	138.319	4.2746	137.841	0.1412	142.794
	0.1014	142.416	3.0798	138.2	4.2747	137.574	0.1413	142.792
	0.1015	142.353	3.0799	137.997	4.2748	137.673	0.1414	142.045
	0.1016	142.533	3.08	137.903	4.2749	137.737	0.1415	142.233
	0.1017	142.74	3.0801	138.118	4.275	137.604	0.1416	142.181
	0.1018	142.318	3.0802	137.937	4.2751	137.532	0.1417	142.551
	0.1019	142.133	3.0803	138.15	4.2752	137.408	0.1418	142.81
	0.102	142.403	3.0804	137.687	4.2753	137.004	0.1419	142.574
	0.1021	142.318	3.0805	137.832	4.2754	136.812	0.142	142.769
	0.1022	142.282	3.0806	138.143	4.2755	136.694	0.1421	142.695
	0.1023	142.408	3.0807	137.671	4.2756	136.594	0.1422	142.099
	0.1024	142.185	3.0808	137.963	4.2757	136.953	0.1423	142.572
	0.1025	142.207	3.0809	138.252	4.2758	137.036	0.1424	142.662
	0.1026	142.09	3.081	138.285	4.2759	137.064	0.1425	142.303
	0.1027	142.57	3.0811	138.475	4.276	137.306	0.1426	142.448
	0.1028	143.115	3.0812	138.079	4.2761	136.964	0.1427	142.313
	0.1029	142.586	3.0813	138.199	4.2762	137.105	0.1428	142.443
	0.103	142.715	3.0814	138.131	4.2763	136.642	0.1429	142.714
	0.1031	142.568	3.0815	138.379	4.2764	136.816	0.143	142.6
	0.1032	142.402	3.0816	138.158	4.2765	136.574	0.1431	142.74
	0.1033	142.633	3.0817	137.968	4.2766	136.897	0.1432	142.357
	0.1034	142.348	3.0818	137.971	4.2767	136.83	0.1433	141.669
	0.1035	142.47	3.0819	137.744	4.2768	136.53	0.1434	142.188
	0.1036	141.941	3.082	138.024	4.2769	136.548	0.1435	141.788
	0.1037	142.034	3.0821	138.174	4.277	136.521	0.1436	141.801
	0.1038	141.903	3.0822	137.983	4.2771	136.569	0.1437	141.809
	0.1039	142.554	3.0823	137.847	4.2772	136.4	0.1438	142.648
	0.104	142.102	3.0824	137.687	4.2773	136.471	0.1439	141.944
	0.1041	142.112	3.0825	137.76	4.2774	136.361	0.144	142.418
	0.1042	142.324	3.0826	137.733	4.2775	136.443	0.1441	142.305
	0.1043	142.103	3.0827	137.522	4.2776	136.41	0.1442	141.843
	0.1044	142.366	3.0828	137.461	4.2777	136.468	0.1443	141.884
	0.1045	142.427	3.0829	137.515	4.2778	136.652	0.1444	141.623
	0.1046	141.854	3.083	137.556	4.2779	136.605	0.1445	141.727
	0.1047	141.913	3.0831	137.672	4.278	136.767	0.1446	142.183
	0.1048	141.984	3.0832	137.722	4.2781	136.557	0.1447	141.74
	0.1049	142.128	3.0833	137.681	4.2782	136.601	0.1448	141.925
	0.105	142.194	3.0834	137.813	4.2783	136.703	0.1449	141.547
	0.1051	141.823	3.0835	138.14	4.2784	136.585	0.145	141.715
	0.1052	141.74	3.0836	138.144	4.2785	136.332	0.1451	141.883
	0.1053	141.697	3.0837	138.091	4.2786	136.161	0.1452	141.732
	0.1054	141.884	3.0838	138.16	4.2787	136.64	0.1453	142.188
	0.1055	142.152	3.0839	138.257	4.2788	136.631	0.1454	142.573
	0.1056	141.869	3.084	138.461	4.2789	136.384	0.1455	142.669
	0.1057	141.891	3.0841	138.224	4.279	136.6	0.1456	142.308
	0.1058	142.212	3.0842	138.507	4.2791	136.837	0.1457	142.205
	0.1059	141.884	3.0843	138.35	4.2792	136.525	0.1458	142.08
	0.106	141.625	3.0844	138.282	4.2793	136.799	0.1459	142.272
	0.1061	141.718	3.0845	138.381	4.2794	136.976	0.146	142.02
	0.1062	141.579	3.0846	138.375	4.2795	136.891	0.1461	142.085
	0.1063	141.614	3.0847	138.215	4.2796	136.77	0.1462	141.23
	0.1064	141.244	3.0848	138.227	4.2797	136.802	0.1463	141.248
	0.1065	141.374	3.0849	138.016	4.2798	136.821	0.1464	141.78
	0.1066	141.452	3.085	138.041	4.2799	136.746	0.1465	141.567
	0.1067	141.793	3.0851	138.054	4.28	136.783	0.1466	141.858
	0.1068	141.835	3.0852	137.699	4.2801	136.378	0.1467	141.807
	0.1069	141.825	3.0853	138.046	4.2802	137.006	0.1468	141.458
	0.107	141.515	3.0854	137.951	4.2803	136.686	0.1469	141.528
	0.1071	141.176	3.0855	138.252	4.2804	136.984	0.147	141.409
	0.1072	141.381	3.0856	138.165	4.2805	136.734	0.1471	141.43
	0.1073	141.176	3.0857	138.115	4.2806	136.461	0.1472	141.33
	0.1074	141.736	3.0858	138.105	4.2807	136.503	0.1473	141.398
	0.1075	141.826	3.0859	138.073	4.2808	136.949	0.1474	141.679
	0.1076	141.373	3.086	137.924	4.2809	136.721	0.1475	142.295
	0.1077	141.583	3.0861	137.93	4.281	137.035	0.1476	142.18
	0.1078	141.466	3.0862	137.997	4.2811	137.068	0.1477	142.337
	0.1079	141.517	3.0863	137.819	4.2812	137.192	0.1478	142.412
	0.108	141.732	3.0864	138.087	4.2813	136.794	0.1479	142.058
	0.1081	142.05	3.0865	137.947	4.2814	136.699	0.148	142.317
	0.1082	141.653	3.0866	137.998	4.2815	136.621	0.1481	142.234
	0.1083	141.829	3.0867	137.864	4.2816	136.496	0.1482	141.896
	0.1084	141.793	3.0868	138.175	4.2817	136.688	0.1483	141.576
	0.1085	141.895	3.0869	138.263	4.2818	136.555	0.1484	142.196
	0.1086	141.47	3.087	138.202	4.2819	136.81	0.1485	142.126
	0.1087	142.171	3.0871	137.818	4.282	136.779	0.1486	142.257
	0.1088	141.95	3.0872	138.205	4.2821	137.109	0.1487	141.71
	0.1089	142.221	3.0873	138.292	4.2822	137.159	0.1488	142.125
	0.109	141.712	3.0874	138.006	4.2823	137.036	0.1489	141.971
	0.1091	142.087	3.0875	138.474	4.2824	136.719	0.149	141.562
	0.1092	141.546	3.0876	138.252	4.2825	136.656	0.1491	141.241
	0.1093	141.606	3.0877	138.089	4.2826	136.453	0.1492	141.543
	0.1094	141.769	3.0878	138.469	4.2827	136.551	0.1493	141.451
	0.1095	141.81	3.0879	138.049	4.2828	136.449	0.1494	140.965
	0.1096	141.868	3.088	138.021	4.2829	136.928	0.1495	140.879
	0.1097	141.796	3.0881	138.317	4.283	136.766	0.1496	141.077
	0.1098	141.437	3.0882	138.178	4.2831	136.732	0.1497	141.168
	0.1099	141.476	3.0883	137.85	4.2832	136.811	0.1498	141.804
	0.11	141.005	3.0884	138.05	4.2833	136.676	0.1499	141.87
	0.11	141.005	3.0885	138.124	4.2834	136.548	0.15	141.302
	0.1101	141.064	3.0886	138.156	4.2835	136.546	0.1501	140.717
	0.1102	141.698	3.0887	138.59	4.2836	136.802	0.1502	140.939
	0.1103	141.755	3.0888	137.932	4.2837	136.51	0.1503	141.169
	0.1104	141.748	3.0889	137.86	4.2838	136.657	0.1504	140.578
	0.1105	141.938	3.089	137.524	4.2839	136.758	0.1505	141.279
	0.1106	141.552	3.0891	137.617	4.284	136.671	0.1506	140.773
	0.1107	141.814	3.0892	137.567	4.2841	136.621	0.1507	141.015
	0.1108	141.835	3.0893	137.877	4.2842	136.622	0.1508	141.01
	0.1109	142.174	3.0894	138.141	4.2843	136.597	0.1509	141.266
	0.111	142.014	3.0895	137.979	4.2844	136.334	0.151	140.815
	0.1111	141.956	3.0896	137.978	4.2845	136.713	0.1511	141.061
	0.1112	141.954	3.0897	137.805	4.2846	136.493	0.1512	141.244
	0.1113	141.796	3.0898	137.899	4.2847	136.824	0.1513	140.892
	0.1114	141.692	3.0899	138.135	4.2848	136.38	0.1514	141.018
	0.1115	141.981	3.09	138.117	4.2849	136.733	0.1515	140.986
	0.1116	141.849	3.0901	138.298	4.285	136.599	0.1516	140.864
	0.1117	141.674	3.0902	137.91	4.2851	136.609	0.1517	140.644
	0.1118	141.37	3.0903	137.992	4.2852	136.48	0.1518	141.359
	0.1119	141.673	3.0904	137.776	4.2853	136.402	0.1519	141.788
	0.112	141.895	3.0905	138.008	4.2854	136.4	0.152	142.064
	0.1121	141.881	3.0906	137.823	4.2855	136.454	0.1521	141.646
	0.1122	142.034	3.0907	138.333	4.2856	136.632	0.1522	141.474
	0.1123	141.572	3.0908	137.943	4.2857	136.23	0.1523	141.685
	0.1124	142.027	3.0909	137.911	4.2858	136.348	0.1524	141.865
	0.1125	142.011	3.091	137.892	4.2859	136.683	0.1525	141.876
	0.1126	142.031	3.0911	137.783	4.286	136.366	0.1526	142.05
	0.1127	141.805	3.0912	137.721	4.2861	136.261	0.1527	142.107
	0.1128	142.046	3.0913	137.991	4.2862	136.226	0.1528	142.465
	0.1129	142.031	3.0914	138.154	4.2863	136.279	0.1529	141.96
	0.113	141.919	3.0915	137.593	4.2864	136.419	0.153	142.322
	0.1131	141.932	3.0916	137.727	4.2865	136.352	0.1531	142.04
	0.1132	141.802	3.0917	137.761	4.2866	136.83	0.1532	142.316
	0.1133	142.166	3.0918	137.571	4.2867	136.373	0.1533	142.256
	0.1134	142.064	3.0919	137.414	4.2868	136.308	0.1534	142.004
	0.1135	141.661	3.092	137.581	4.2869	136.087	0.1535	141.903
	0.1136	142.205	3.0921	137.498	4.287	136.405	0.1536	141.824
	0.1137	142.144	3.0922	137.891	4.2871	136.558	0.1537	141.53
	0.1138	141.893	3.0923	137.607	4.2872	136.373	0.1538	141.644
	0.1139	141.838	3.0924	137.535	4.2873	136.433	0.1539	142.065
	0.114	141.981	3.0925	137.738	4.2874	136.596	0.154	142.111
	0.1141	141.481	3.0926	138.098	4.2875	136.806	0.1541	142.195
	0.1142	141.659	3.0927	137.855	4.2876	136.91	0.1542	141.37
	0.1143	141.242	3.0928	137.97	4.2877	136.654	0.1543	141.541
	0.1144	141.297	3.0929	137.677	4.2878	136.633	0.1544	141.49
	0.1145	141.836	3.093	137.594	4.2879	136.988	0.1545	141.359
	0.1146	142.193	3.0931	137.74	4.288	136.715	0.1546	141.154
	0.1147	141.631	3.0932	137.507	4.2881	136.649	0.1547	141.635
	0.1148	141.706	3.0933	137.522	4.2882	136.644	0.1548	141.62
	0.1149	141.85	3.0934	137.543	4.2883	136.343	0.1549	141.408
	0.115	141.703	3.0935	137.616	4.2884	136.272	0.155	142.016
	0.1151	141.738	3.0936	137.885	4.2885	136.409	0.1551	142.147
	0.1152	141.727	3.0937	137.746	4.2886	136.47	0.1552	142.043
	0.1153	141.766	3.0938	137.558	4.2887	136.452	0.1553	141.842
	0.1154	141.431	3.0939	137.352	4.2888	136.306	0.1554	141.396
	0.1155	141.345	3.094	137.174	4.2889	136.537	0.1555	141.456
	0.1156	141.189	3.0941	137.399	4.289	136.081	0.1556	141.949
	0.1157	141.707	3.0942	137.047	4.2891	136.145	0.1557	141.516
	0.1158	141.581	3.0943	137.43	4.2892	136.171	0.1558	140.999
	0.1159	141.462	3.0944	137.369	4.2893	136.209	0.1559	141.391
	0.116	141.205	3.0945	137.475	4.2894	136.272	0.156	141.539
	0.1161	141.145	3.0946	137.227	4.2895	136.165	0.1561	142.289
	0.1162	141.526	3.0947	137.854	4.2896	136.089	0.1562	142.048
	0.1163	141.487	3.0948	137.63	4.2897	135.779	0.1563	141.743
	0.1164	141.514	3.0949	137.7	4.2898	136.124	0.1564	141.991
	0.1165	141.032	3.095	137.599	4.2899	135.808	0.1565	142.332
	0.1166	141.506	3.0951	137.793	4.29	136.277	0.1566	142.086
	0.1167	141.008	3.0952	138.222	4.2901	135.891	0.1567	141.601
	0.1168	140.999	3.0953	138.118	4.2902	135.633	0.1568	141.771
	0.1169	141.31	3.0954	137.949	4.2903	136.083	0.1569	141.996
	0.117	141.348	3.0955	138.083	4.2904	135.849	0.157	141.963
	0.1171	141.462	3.0956	138.334	4.2905	136.148	0.1571	141.714
	0.1172	141.636	3.0957	138.276	4.2906	135.923	0.1572	141.493
	0.1173	141.753	3.0958	138.05	4.2907	136.385	0.1573	141.698
	0.1174	141.656	3.0959	137.89	4.2908	135.998	0.1574	142.315
	0.1175	141.714	3.096	137.96	4.2909	135.869	0.1575	142.341
	0.1176	141.813	3.0961	138.112	4.291	136.085	0.1576	142.621
	0.1177	141.549	3.0962	137.732	4.2911	136.325	0.1577	142.566
	0.1178	142.078	3.0963	137.575	4.2912	136.196	0.1578	142.979
	0.1179	142.166	3.0964	137.614	4.2913	136.288	0.1579	142.865
	0.118	142.182	3.0965	137.706	4.2914	136.343	0.158	142.474
	0.1181	142.028	3.0966	137.521	4.2915	136.451	0.1581	142.854
	0.1182	141.847	3.0967	137.513	4.2916	136.321	0.1582	142.583
	0.1183	141.889	3.0968	137.493	4.2917	136.733	0.1583	143.03
	0.1184	141.687	3.0969	138.12	4.2918	136.573	0.1584	142.611
	0.1185	141.703	3.097	137.704	4.2919	136.721	0.1585	142.598
	0.1186	142.054	3.0971	137.685	4.292	137.121	0.1586	142.781
	0.1187	141.747	3.0972	137.6	4.2921	136.696	0.1587	143.046
	0.1188	142.202	3.0973	137.819	4.2922	136.76	0.1588	142.876
	0.1189	141.885	3.0974	137.626	4.2923	136.653	0.1589	142.448
	0.119	141.566	3.0975	137.924	4.2924	136.727	0.159	142.828
	0.1191	141.379	3.0976	138.048	4.2925	136.422	0.1591	142.581
	0.1192	141.587	3.0977	138.332	4.2926	136.952	0.1592	142.68
	0.1193	141.365	3.0978	138.364	4.2927	136.873	0.1593	142.595
	0.1194	141.479	3.0979	138.084	4.2928	136.67	0.1594	142.686
	0.1195	141.847	3.098	138.681	4.2929	137.024	0.1595	142.444
	0.1196	141.006	3.0981	138.325	4.293	137.004	0.1596	142.877
	0.1197	141.265	3.0982	137.979	4.2931	136.784	0.1597	142.892
	0.1198	141.577	3.0983	137.959	4.2932	136.831	0.1598	142.822
	0.1199	141.365	3.0984	137.845	4.2933	137.073	0.1599	142.031
	0.12	141.533	3.0985	137.96	4.2934	136.798	0.16	142.194
	0.1201	141.118	3.0986	137.731	4.2935	136.979	0.1601	142.096
	0.1202	140.873	3.0987	137.806	4.2936	136.781	0.1602	142.02
	0.1203	141.236	3.0988	137.826	4.2937	136.878	0.1603	142.43
	0.1204	140.902	3.0989	137.822	4.2938	137.115	0.1604	142.39
	0.1205	141.206	3.099	137.905	4.2939	136.73	0.1605	142.205
	0.1206	141.522	3.0991	137.341	4.294	136.788	0.1606	142.365
	0.1207	141.126	3.0992	137.862	4.2941	137.08	0.1607	142.107
	0.1208	141.11	3.0993	137.667	4.2942	137.056	0.1608	142.927
	0.1209	140.871	3.0994	137.822	4.2943	136.974	0.1609	142.333
	0.121	141.374	3.0995	137.272	4.2944	136.81	0.161	142.444
	0.1211	141.487	3.0996	137.615	4.2945	137.098	0.1611	142.33
	0.1212	141.421	3.0997	137.682	4.2946	136.857	0.1612	142.472
	0.1213	141.343	3.0998	138.006	4.2947	136.87	0.1613	142.162
	0.1214	141.269	3.0999	137.677	4.2948	136.817	0.1614	142.109
	0.1215	141.213	3.1	137.788	4.2949	136.701	0.1615	142.65
	0.1216	141.013	3.1001	137.738	4.295	136.664	0.1616	142.679
	0.1217	140.951	3.1002	137.903	4.2951	136.492	0.1617	142.644
	0.1218	140.927	3.1003	137.716	4.2952	136.062	0.1618	142.566
	0.1219	140.865	3.1004	137.641	4.2953	136.014	0.1619	142.763
	0.122	140.843	3.1005	137.864	4.2954	136.123	0.162	142.445
	0.1221	141.17	3.1006	138.277	4.2955	136.24	0.1621	142.692
	0.1222	141.16	3.1007	137.999	4.2956	136.298	0.1622	142.779
	0.1223	141.073	3.1008	138.036	4.2957	136.293	0.1623	142.636
	0.1224	141.271	3.1009	137.771	4.2958	136.095	0.1624	142.726
	0.1225	141.337	3.101	137.809	4.2959	136.143	0.1625	142.564
	0.1226	141.492	3.1011	138.034	4.296	135.878	0.1626	142.498
	0.1227	141.569	3.1012	137.664	4.2961	135.936	0.1627	142.552
	0.1228	141.711	3.1013	137.647	4.2962	135.787	0.1628	142.224
	0.1229	141.772	3.1014	137.622	4.2963	135.587	0.1629	142.026
	0.123	141.794	3.1015	138.036	4.2964	135.979	0.163	142.75
	0.1231	141.353	3.1016	137.703	4.2965	136.042	0.1631	142.868
	0.1232	141.265	3.1017	137.977	4.2966	135.951	0.1632	142.848
	0.1233	141.114	3.1018	138.057	4.2967	136.055	0.1633	143.061
	0.1234	141.437	3.1019	137.987	4.2968	136.319	0.1634	143.141
	0.1235	141.541	3.102	137.879	4.2969	136.28	0.1635	143.234
	0.1236	141.199	3.1021	137.992	4.297	136.121	0.1636	143.325
	0.1237	140.979	3.1022	138.238	4.2971	136.22	0.1637	142.892
	0.1238	141.033	3.1023	138.386	4.2972	136.265	0.1638	142.394
	0.1239	141.408	3.1024	138.263	4.2973	136.636	0.1639	142.519
	0.124	140.689	3.1025	138.385	4.2974	136.227	0.164	142.374
	0.1241	141.237	3.1026	138.391	4.2975	136.539	0.1641	142.155
	0.1242	140.918	3.1027	138.228	4.2976	136.286	0.1642	142.491
	0.1243	140.863	3.1028	137.793	4.2977	136.197	0.1643	142.31
	0.1244	140.787	3.1029	138.136	4.2978	136.432	0.1644	142.103
	0.1245	141.244	3.103	137.653	4.2979	136.408	0.1645	142.592
	0.1246	141.35	3.1031	138.03	4.298	136.548	0.1646	142.291
	0.1247	141.52	3.1032	137.59	4.2981	136.722	0.1647	142.464
	0.1248	141.314	3.1033	137.801	4.2982	136.506	0.1648	142.818
	0.1249	141.414	3.1034	137.692	4.2983	136.657	0.1649	143.022
	0.125	141.423	3.1035	137.475	4.2984	136.825	0.165	143.058
	0.1251	141.285	3.1036	137.771	4.2985	136.828	0.1651	143.467
	0.1252	141.504	3.1037	137.581	4.2986	136.608	0.1652	143.643
	0.1253	141.066	3.1038	137.611	4.2987	136.54	0.1653	142.709
	0.1254	141.1	3.1039	137.813	4.2988	136.232	0.1654	142.454
	0.1255	140.709	3.104	137.828	4.2989	136.647	0.1655	142.775
	0.1256	141.043	3.1041	137.733	4.299	136.472	0.1656	142.724
	0.1257	140.746	3.1042	138.026	4.2991	136.733	0.1657	142.769
	0.1258	140.636	3.1043	137.979	4.2992	136.717	0.1658	142.767
	0.1259	140.687	3.1044	138.176	4.2993	136.536	0.1659	142.799
	0.126	140.877	3.1045	137.966	4.2994	136.524	0.166	142.922
	0.1261	140.796	3.1046	137.771	4.2995	137.001	0.1661	142.647
	0.1262	141.121	3.1047	138.112	4.2996	136.507	0.1662	142.522
	0.1263	141.168	3.1048	137.912	4.2997	136.211	0.1663	142.74
	0.1264	140.724	3.1049	137.303	4.2998	136.192	0.1664	142.553
	0.1265	140.917	3.105	137.585	4.2999	136.297	0.1665	142.535
	0.1266	140.779	3.1051	137.581	4.3	136.544	0.1666	142.249
	0.1267	140.821	3.1052	137.868	4.3001	136.551	0.1667	142.579
	0.1268	141.348	3.1053	137.68	4.3002	136.44	0.1668	142.396
	0.1269	141.109	3.1054	137.91	4.3003	136.765	0.1669	142.073
	0.127	140.526	3.1055	137.855	4.3004	136.682	0.167	141.999
	0.1271	140.772	3.1056	137.978	4.3005	136.818	0.1671	141.851
	0.1272	140.508	3.1057	138.292	4.3006	136.828	0.1672	141.94
	0.1273	140.706	3.1058	137.945	4.3007	136.546	0.1673	142.14
	0.1274	140.831	3.1059	138.163	4.3008	136.489	0.1674	142.156
	0.1275	141.007	3.106	138.401	4.3009	136.348	0.1675	142.099
	0.1276	140.995	3.1061	138.388	4.301	136.183	0.1676	142.199
	0.1277	141.144	3.1062	137.835	4.3011	136.611	0.1677	141.951
	0.1278	140.648	3.1063	137.795	4.3012	136.888	0.1678	141.489
	0.1279	140.644	3.1064	137.954	4.3013	136.928	0.1679	141.913
	0.128	140.77	3.1065	138.089	4.3014	136.635	0.168	141.311
	0.1281	140.484	3.1066	138.337	4.3015	136.831	0.1681	141.566
	0.1282	140.617	3.1067	138.595	4.3016	137.145	0.1682	141.695
	0.1283	140.488	3.1068	138.398	4.3017	136.911	0.1683	141.722
	0.1284	140.321	3.1069	137.918	4.3018	136.745	0.1684	141.221
	0.1285	140.672	3.107	138.406	4.3019	136.736	0.1685	141.18
	0.1286	140.57	3.1071	138.319	4.302	136.783	0.1686	141.303
	0.1287	140.834	3.1072	137.941	4.3021	136.687	0.1687	141.384
	0.1288	140.861	3.1073	137.947	4.3022	137.049	0.1688	141.127
	0.1289	140.85	3.1074	138.211	4.3023	137.271	0.1689	141.548
	0.129	140.686	3.1075	138.367	4.3024	136.415	0.169	141.015
	0.1291	140.892	3.1076	138.661	4.3025	136.724	0.1691	141.172
	0.1292	140.863	3.1077	138.437	4.3026	136.459	0.1692	140.893
	0.1293	140.811	3.1078	138.236	4.3027	136.279	0.1693	140.902
	0.1294	140.487	3.1079	138.311	4.3028	136.314	0.1694	141.114
	0.1295	140.107	3.108	138.244	4.3029	136.693	0.1695	141.076
	0.1296	140.656	3.1081	138.319	4.303	136.555	0.1696	141.558
	0.1297	141.152	3.1082	138.251	4.3031	136.237	0.1697	141.76
	0.1298	140.419	3.1083	137.987	4.3032	136.412	0.1698	142.155
	0.1299	140.694	3.1084	137.818	4.3033	136.735	0.1699	142.671
	0.13	141.191	3.1085	137.842	4.3034	136.411	0.17	142.075
	0.1301	141.16	3.1086	137.695	4.3035	136.242	0.1701	141.47
	0.1302	141.21	3.1087	137.633	4.3036	136.342	0.1702	141.825
	0.1303	141.89	3.1088	137.774	4.3037	136.402	0.1703	141.707
	0.1304	141.926	3.1089	137.607	4.3038	136.54	0.1704	141.462
	0.1305	141.848	3.109	137.734	4.3039	136.308	0.1705	141.822
	0.1306	141.892	3.1091	137.788	4.304	136.264	0.1706	141.342
	0.1307	141.809	3.1092	137.884	4.3041	136.472	0.1707	141.111
	0.1308	142.024	3.1093	138.157	4.3042	136.812	0.1708	141.128
	0.1309	141.992	3.1094	137.727	4.3043	136.817	0.1709	141.049
	0.131	142.184	3.1095	137.631	4.3044	136.7	0.171	141.293
	0.1311	142.291	3.1096	137.875	4.3045	136.573	0.1711	141.5
	0.1312	142.064	3.1097	137.689	4.3046	136.403	0.1712	141.182
	0.1313	141.759	3.1098	137.492	4.3047	136.79	0.1713	140.982
	0.1314	141.798	3.1099	137.667	4.3048	136.364	0.1714	141.256
	0.1315	141.642	3.11	137.665	4.3049	136.216	0.1715	141.403
	0.1316	141.379	3.1101	138.227	4.305	136.554	0.1716	141.38
	0.1317	141.379	3.1102	138.053	4.3051	136.471	0.1717	141.638
	0.1318	141.302	3.1103	138.317	4.3052	136.514	0.1718	142.127
	0.1319	141.28	3.1104	138.564	4.3053	136.991	0.1719	141.714
	0.132	141.252	3.1105	138.579	4.3054	136.429	0.172	141.778
	0.1321	141.062	3.1106	138.529	4.3055	136.676	0.1721	141.707
	0.1322	141.349	3.1107	138.595	4.3056	136.64	0.1722	142.16
	0.1323	140.814	3.1108	138.839	4.3057	136.642	0.1723	142.28
	0.1324	141.268	3.1109	139.041	4.3058	136.711	0.1724	142.594
	0.1325	141.418	3.111	138.885	4.3059	136.586	0.1725	142.196
	0.1326	141.404	3.1111	138.703	4.306	136.423	0.1726	141.677
	0.1327	141.225	3.1112	138.301	4.3061	136.38	0.1727	142.057
	0.1328	141.722	3.1113	138.511	4.3062	136.769	0.1728	141.989
	0.1329	141.446	3.1114	138.363	4.3063	136.467	0.1729	141.851
	0.133	141.199	3.1115	138.318	4.3064	136.507	0.173	141.994
	0.1331	141.262	3.1116	138.348	4.3065	136.545	0.1731	142.28
	0.1332	141.243	3.1117	137.907	4.3066	136.09	0.1732	141.694
	0.1333	140.805	3.1118	137.883	4.3067	136.587	0.1733	142.177
	0.1334	140.992	3.1119	137.587	4.3068	136.542	0.1734	141.878
	0.1335	140.527	3.112	137.876	4.3069	136.349	0.1735	141.847
	0.1336	141.522	3.1121	138.197	4.307	136.301	0.1736	141.921
	0.1337	141.483	3.1122	138.265	4.3071	136.417	0.1737	141.731
	0.1338	141.346	3.1123	138.35	4.3072	136.314	0.1738	141.723
	0.1339	140.949	3.1124	138.295	4.3073	136.362	0.1739	141.935
	0.134	140.777	3.1125	138.371	4.3074	136.758	0.174	141.62
	0.1341	141.167	3.1126	138.321	4.3075	136.537	0.1741	141.399
	0.1342	141.159	3.1127	138.292	4.3076	136.826	0.1742	141.794
	0.1343	140.632	3.1128	138.146	4.3077	137.086	0.1743	141.97
	0.1344	140.894	3.1129	138.328	4.3078	136.696	0.1744	141.965
	0.1345	140.919	3.113	138.351	4.3079	136.484	0.1745	141.967
	0.1346	141.212	3.1131	138.362	4.308	136.606	0.1746	142.284
	0.1347	140.826	3.1132	138.455	4.3081	136.827	0.1747	142.597
	0.1348	141.195	3.1133	138.367	4.3082	136.67	0.1748	142.905
	0.1349	141.184	3.1134	138.461	4.3083	136.886	0.1749	142.576
	0.135	140.648	3.1135	138.407	4.3084	136.507	0.175	142.055
	0.1351	140.869	3.1136	138.449	4.3085	136.915	0.1751	142.197
	0.1352	141.681	3.1137	138.548	4.3086	136.526	0.1752	141.558
	0.1353	141.101	3.1138	137.943	4.3087	136.698	0.1753	141.689
	0.1354	141.208	3.1139	138.297	4.3088	136.423	0.1754	141.89
	0.1355	141.254	3.114	138.599	4.3089	136.756	0.1755	141.9
	0.1356	141.303	3.1141	138.251	4.309	136.657	0.1756	142.219
	0.1357	141.392	3.1142	137.663	4.3091	136.675	0.1757	141.785
	0.1358	141.35	3.1143	137.768	4.3092	136.485	0.1758	141.516
	0.1359	141.499	3.1144	137.48	4.3093	136.793	0.1759	141.647
	0.136	141.409	3.1145	137.966	4.3094	136.467	0.176	141.187
	0.1361	141.125	3.1146	138.05	4.3095	136.676	0.1761	141.626
	0.1362	141.563	3.1147	138.09	4.3096	136.569	0.1762	141.812
	0.1363	141.395	3.1148	137.824	4.3097	136.354	0.1763	142.128
	0.1364	141.139	3.1149	137.71	4.3098	136.316	0.1764	141.783
	0.1365	141.767	3.115	137.587	4.3099	136.413	0.1765	142.146
	0.1366	141.413	3.1151	137.56	4.31	136.683	0.1766	142.094
	0.1367	141.685	3.1152	137.941	4.3101	136.668	0.1767	141.524
	0.1368	141.537	3.1153	137.844	4.3102	136.708	0.1768	141.415
	0.1369	141.575	3.1154	138.043	4.3103	136.317	0.1769	141.722
	0.137	141.479	3.1155	137.898	4.3104	136.596	0.177	141.88
	0.1371	141.468	3.1156	137.815	4.3105	136.206	0.1771	142.172
	0.1372	141.39	3.1157	137.921	4.3106	136.445	0.1772	141.457
	0.1373	141.527	3.1158	138.095	4.3107	136.291	0.1773	141.544
	0.1374	141.936	3.1159	138.295	4.3108	136.579	0.1774	141.356
	0.1375	141.644	3.116	137.889	4.3109	136.627	0.1775	140.994
	0.1376	142.154	3.1161	137.944	4.311	136.827	0.1776	141.334
	0.1377	141.907	3.1162	138.125	4.3111	136.847	0.1777	141.689
	0.1378	142.282	3.1163	137.709	4.3112	136.808	0.1778	141.466
	0.1379	142.316	3.1164	137.946	4.3113	136.45	0.1779	141.263
	0.138	142.204	3.1165	137.664	4.3114	136.473	0.178	141.026
	0.1381	142.304	3.1166	138.065	4.3115	136.689	0.1781	140.915
	0.1382	141.943	3.1167	137.898	4.3116	136.425	0.1782	140.838
	0.1383	141.613	3.1168	137.78	4.3117	136.803	0.1783	140.773
	0.1384	141.819	3.1169	137.574	4.3118	137.048	0.1784	140.619
	0.1385	141.907	3.117	137.56	4.3119	136.719	0.1785	141.145
	0.1386	142.375	3.1171	136.962	4.312	136.84	0.1786	141.179
	0.1387	142.278	3.1172	136.682	4.3121	136.952	0.1787	141.124
	0.1388	142.481	3.1173	136.97	4.3122	136.529	0.1788	140.994
	0.1389	142.119	3.1174	137.101	4.3123	137.036	0.1789	142.125
	0.139	142.026	3.1175	137.404	4.3124	137.105	0.179	141.488
	0.1391	141.912	3.1176	137.153	4.3125	137.277	0.1791	141.849
	0.1392	141.972	3.1177	137.102	4.3126	136.808	0.1792	141.67
	0.1393	141.546	3.1178	137.536	4.3127	136.725	0.1793	141.894
	0.1394	141.834	3.1179	137.613	4.3128	137.271	0.1794	141.676
	0.1395	142.281	3.118	137.49	4.3129	137.06	0.1795	141.776
	0.1396	142.055	3.1181	137.347	4.313	137.105	0.1796	141.582
	0.1397	142.138	3.1182	137.267	4.3131	136.853	0.1797	142.197
	0.1398	141.613	3.1183	137.625	4.3132	137.373	0.1798	141.457
	0.1399	141.698	3.1184	137.739	4.3133	137.017	0.1799	142.237
	0.14	141.811	3.1185	137.706	4.3134	137.585	0.18	142.397
	0.1401	141.615	3.1186	137.666	4.3135	137.255	0.1801	142.185
	0.1402	141.291	3.1187	137.62	4.3136	137.003	0.1802	142.308
	0.1403	141.084	3.1188	137.4	4.3137	137.109	0.1803	141.906
	0.1404	141.423	3.1189	137.508	4.3138	137.235	0.1804	141.732
	0.1405	141.44	3.119	137.725	4.3139	137.081	0.1805	141.645
	0.1406	141.281	3.1191	137.644	4.314	136.556	0.1806	141.446
	0.1407	141.287	3.1192	137.671	4.3141	136.475	0.1807	142.003
	0.1408	141.266	3.1193	137.659	4.3142	136.413	0.1808	141.761
	0.1409	141.44	3.1194	137.468	4.3143	136.43	0.1809	141.583
	0.141	141.373	3.1195	137.907	4.3144	136.355	0.181	141.519
	0.1411	141.553	3.1196	138.176	4.3145	136.456	0.1811	142.022
	0.1412	141.27	3.1197	137.798	4.3146	136.752	0.1812	142.093
	0.1413	141.644	3.1198	137.621	4.3147	136.837	0.1813	141.945
	0.1414	141.367	3.1199	137.996	4.3148	137.074	0.1814	141.754
	0.1415	141.422	3.12	137.534	4.3149	137.101	0.1815	141.369
	0.1416	141.676	3.1201	137.469	4.315	137.238	0.1816	141.69
	0.1417	141.256	3.1202	137.672	4.3151	137.126	0.1817	141.797
	0.1418	140.913	3.1203	137.853	4.3152	137.068	0.1818	141.272
	0.1419	140.872	3.1204	137.829	4.3153	137.052	0.1819	141.393
	0.142	141.431	3.1205	137.92	4.3154	137.61	0.182	141.294
	0.1421	141.183	3.1206	137.856	4.3155	137.542	0.1821	141.604
	0.1422	141.309	3.1207	137.683	4.3156	137.587	0.1822	141.113
	0.1423	141.139	3.1208	137.585	4.3157	137.361	0.1823	141.074
	0.1424	140.894	3.1209	137.387	4.3158	137.059	0.1824	141.186
	0.1425	141.054	3.121	137.767	4.3159	136.982	0.1825	141.128
	0.1426	141.035	3.1211	137.01	4.316	136.888	0.1826	141.546
	0.1427	140.999	3.1212	137.055	4.3161	137.386	0.1827	141.521
	0.1428	141.392	3.1213	137.25	4.3162	137.078	0.1828	141.074
	0.1429	141.322	3.1214	137.166	4.3163	137.402	0.1829	140.995
	0.143	141.415	3.1215	137.077	4.3164	137.356	0.183	141.422
	0.1431	141.737	3.1216	137.161	4.3165	137.368	0.1831	141.573
	0.1432	141.136	3.1217	137.013	4.3166	137.502	0.1832	140.904
	0.1433	141.305	3.1218	137.147	4.3167	137.308	0.1833	141.721
	0.1434	141.229	3.1219	136.905	4.3168	137.648	0.1834	141.459
	0.1435	141.068	3.122	136.899	4.3169	137.319	0.1835	141.303
	0.1436	140.877	3.1221	137.136	4.317	137.397	0.1836	140.755
	0.1437	141.082	3.1222	137.029	4.3171	137.473	0.1837	141.085
	0.1438	140.991	3.1223	136.966	4.3172	137.485	0.1838	141.267
	0.1439	140.902	3.1224	136.835	4.3173	137.302	0.1839	140.943
	0.144	140.779	3.1225	137.161	4.3174	137.45	0.184	141.326
	0.1441	140.923	3.1226	136.804	4.3175	138.082	0.1841	141.542
	0.1442	140.717	3.1227	136.781	4.3176	137.431	0.1842	141.672
	0.1443	140.47	3.1228	136.896	4.3177	137.312	0.1843	141.264
	0.1444	140.649	3.1229	137.239	4.3178	137.184	0.1844	141.474
	0.1445	140.916	3.123	137.061	4.3179	137.392	0.1845	141.078
	0.1446	140.879	3.1231	137.065	4.318	137.009	0.1846	141.001
	0.1447	140.675	3.1232	137.085	4.3181	137.108	0.1847	140.586
	0.1448	141.253	3.1233	137.234	4.3182	136.854	0.1848	140.693
	0.1449	141.222	3.1234	137.427	4.3183	136.987	0.1849	141.227
	0.145	141.197	3.1235	137.044	4.3184	137.062	0.185	141.051
	0.1451	141.128	3.1236	136.948	4.3185	137.453	0.1851	141.511
	0.1452	140.856	3.1237	136.843	4.3186	137.186	0.1852	141.531
	0.1453	141.208	3.1238	136.786	4.3187	137.302	0.1853	141.265
	0.1454	140.961	3.1239	137.016	4.3188	137.582	0.1854	140.741
	0.1455	140.992	3.124	136.886	4.3189	137.469	0.1855	141.437
	0.1456	141.14	3.1241	137.193	4.319	137.166	0.1856	141.809
	0.1457	140.895	3.1242	137.157	4.3191	137.61	0.1857	141.7
	0.1458	141.367	3.1243	137.242	4.3192	137.52	0.1858	141.567
	0.1459	141.206	3.1244	137.247	4.3193	137.421	0.1859	141.16
	0.146	141.374	3.1245	136.788	4.3194	137.495	0.186	140.684
	0.1461	141.593	3.1246	136.664	4.3195	137.538	0.1861	141.399
	0.1462	141.599	3.1247	136.894	4.3196	137.534	0.1862	141.253
	0.1463	141.278	3.1248	136.991	4.3197	137.751	0.1863	141.025
	0.1464	141.442	3.1249	137.014	4.3198	137.492	0.1864	141.578
	0.1465	141.24	3.125	136.902	4.3199	137.704	0.1865	141.314
	0.1466	141.678	3.1251	137.133	4.32	137.545	0.1866	141.341
	0.1467	141.505	3.1252	137.207	4.3201	137.179	0.1867	141.427
	0.1468	141.717	3.1253	137.266	4.3202	137.215	0.1868	141.928
	0.1469	141.644	3.1254	137.459	4.3203	137.782	0.1869	141.565
	0.147	142.22	3.1255	137.249	4.3204	137.531	0.187	141.628
	0.1471	141.603	3.1256	137.278	4.3205	137.741	0.1871	141.559
	0.1472	141.459	3.1257	137.198	4.3206	137.844	0.1872	142.176
	0.1473	141.501	3.1258	137.037	4.3207	137.461	0.1873	141.865
	0.1474	141.169	3.1259	137.328	4.3208	137.708	0.1874	141.738
	0.1475	141.017	3.126	137.055	4.3209	137.29	0.1875	141.647
	0.1476	141.439	3.1261	137.23	4.321	137.915	0.1876	141.493
	0.1477	141.214	3.1262	137.003	4.3211	137.519	0.1877	141.561
	0.1478	141.401	3.1263	137.335	4.3212	137.282	0.1878	141.359
	0.1479	141.606	3.1264	137.19	4.3213	137.126	0.1879	141.547
	0.148	141.43	3.1265	137.083	4.3214	137.384	0.188	141.199
	0.1481	141.55	3.1266	137.147	4.3215	137.304	0.1881	141.435
	0.1482	141.075	3.1267	137.323	4.3216	137.559	0.1882	141.898
	0.1483	141.141	3.1268	136.914	4.3217	137.553	0.1883	141.966
	0.1484	140.941	3.1269	137.075	4.3218	137.62	0.1884	142.355
	0.1485	140.935	3.127	136.982	4.3219	137.273	0.1885	142.205
	0.1486	141.059	3.1271	136.85	4.322	137.403	0.1886	142.012
	0.1487	141.153	3.1272	136.77	4.3221	137.285	0.1887	141.605
	0.1488	141.189	3.1273	137.027	4.3222	137.27	0.1888	141.627
	0.1489	141.07	3.1274	137.146	4.3223	137.515	0.1889	141.559
	0.149	140.771	3.1275	137.127	4.3224	137.327	0.189	141.59
	0.1491	141.292	3.1276	136.992	4.3225	137.948	0.1891	141.88
	0.1492	141.151	3.1277	136.77	4.3226	137.643	0.1892	141.746
	0.1493	141.501	3.1278	137.183	4.3227	137.663	0.1893	141.125
	0.1494	141.619	3.1279	136.971	4.3228	137.248	0.1894	141.411
	0.1495	141.766	3.128	136.695	4.3229	137.274	0.1895	141.299
	0.1496	141.696	3.1281	136.849	4.323	137.586	0.1896	141.362
	0.1497	141.807	3.1282	136.89	4.3231	137.588	0.1897	141.635
	0.1498	142.06	3.1283	137.331	4.3232	137.542	0.1898	141.455
	0.1499	142.03	3.1284	136.736	4.3233	137.393	0.1899	141.274
	0.15	141.783	3.1285	136.959	4.3234	137.379	0.19	141.505
	0.1501	141.846	3.1286	137.186	4.3235	137.71	0.1901	141.99
	0.1502	141.664	3.1287	137.381	4.3236	137.48	0.1902	142.222
	0.1503	141.661	3.1288	137.472	4.3237	137.605	0.1903	141.68
	0.1504	142.003	3.1289	137.149	4.3238	137.468	0.1904	141.475
	0.1505	141.804	3.129	137.054	4.3239	137.17	0.1905	141.8
	0.1506	142.176	3.1291	136.829	4.324	137.391	0.1906	141.625
	0.1507	141.812	3.1292	136.644	4.3241	137.137	0.1907	142.245
	0.1508	141.938	3.1293	136.877	4.3242	137.304	0.1908	142.029
	0.1509	141.951	3.1294	136.984	4.3243	137.121	0.1909	142.002
	0.151	141.798	3.1295	136.924	4.3244	137.219	0.191	142.054
	0.1511	141.449	3.1296	137.085	4.3245	137.205	0.1911	141.873
	0.1512	141.735	3.1297	136.882	4.3246	137.133	0.1912	141.929
	0.1513	141.507	3.1298	137.04	4.3247	137.081	0.1913	141.897
	0.1514	141.31	3.1299	137.077	4.3248	136.958	0.1914	141.937
	0.1515	140.746	3.13	136.728	4.3249	137.221	0.1915	142.735
	0.1516	140.353	3.1301	137.212	4.325	137.091	0.1916	142.557
	0.1517	140.7	3.1302	137.02	4.3251	137.079	0.1917	142.485
	0.1518	140.439	3.1303	136.739	4.3252	137.245	0.1918	142.582
	0.1519	141.008	3.1304	136.963	4.3253	137.151	0.1919	142.526
	0.152	140.818	3.1305	137.146	4.3254	137.476	0.192	142.863
	0.1521	140.837	3.1306	136.942	4.3255	137.333	0.1921	142.823
	0.1522	141.267	3.1307	137.227	4.3256	137.122	0.1922	142.563
	0.1523	141.065	3.1308	136.892	4.3257	137.077	0.1923	142.34
	0.1524	141.205	3.1309	136.906	4.3258	137.197	0.1924	141.762
	0.1525	141.211	3.131	137.014	4.3259	137.225	0.1925	141.872
	0.1526	141.256	3.1311	136.961	4.326	137.016	0.1926	142.067
	0.1527	141.162	3.1312	136.808	4.3261	137.131	0.1927	141.887
	0.1528	141.282	3.1313	136.92	4.3262	137.13	0.1928	141.746
	0.1529	140.886	3.1314	136.748	4.3263	137.129	0.1929	141.646
	0.153	140.839	3.1315	136.926	4.3264	137.219	0.193	142.201
	0.1531	140.762	3.1316	136.649	4.3265	137.207	0.1931	141.673
	0.1532	140.797	3.1317	136.717	4.3266	137.365	0.1932	141.899
	0.1533	140.694	3.1318	136.568	4.3267	137.458	0.1933	141.513
	0.1534	140.557	3.1319	136.72	4.3268	137.426	0.1934	142.086
	0.1535	140.576	3.132	136.889	4.3269	137.296	0.1935	142.143
	0.1536	140.359	3.1321	136.755	4.327	137.306	0.1936	142.225
	0.1537	140.595	3.1322	136.849	4.3271	137.328	0.1937	142.847
	0.1538	140.687	3.1323	136.844	4.3272	137.741	0.1938	142.243
	0.1539	140.214	3.1324	136.923	4.3273	137.499	0.1939	142.092
	0.154	140.651	3.1325	136.699	4.3274	137.06	0.194	142.303
	0.1541	141.051	3.1326	136.807	4.3275	137.076	0.1941	142.633
	0.1542	140.726	3.1327	137.029	4.3276	137.231	0.1942	142.813
	0.1543	141.232	3.1328	136.291	4.3277	137.078	0.1943	142.667
	0.1544	141.02	3.1329	136.775	4.3278	137.118	0.1944	142.889
	0.1545	141.04	3.133	136.999	4.3279	137.46	0.1945	142.868
	0.1546	141.212	3.1331	136.861	4.328	137.526	0.1946	142.484
	0.1547	141.091	3.1332	136.642	4.3281	137.453	0.1947	142.496
	0.1548	141.426	3.1333	136.836	4.3282	136.979	0.1948	142.434
	0.1549	141.169	3.1334	137.004	4.3283	136.892	0.1949	142.619
	0.155	141.346	3.1335	137.102	4.3284	136.916	0.195	142.426
	0.1551	141.02	3.1336	136.968	4.3285	136.714	0.1951	142.582
	0.1552	141.051	3.1337	137.244	4.3286	136.818	0.1952	142.761
	0.1553	140.957	3.1338	137.007	4.3287	137.071	0.1953	142.232
	0.1554	141.033	3.1339	137.364	4.3288	136.871	0.1954	142.687
	0.1555	141.267	3.134	137.321	4.3289	137.193	0.1955	141.817
	0.1556	141.472	3.1341	137.295	4.329	137.207	0.1956	142.026
	0.1557	141.391	3.1342	137.153	4.3291	137.057	0.1957	141.9
	0.1558	141.613	3.1343	137.188	4.3292	137.161	0.1958	141.969
	0.1559	141.709	3.1344	137.324	4.3293	137.134	0.1959	141.657
	0.156	142.138	3.1345	137.188	4.3294	137.235	0.196	141.836
	0.1561	141.901	3.1346	136.879	4.3295	137.086	0.1961	141.585
	0.1562	141.691	3.1347	137.078	4.3296	137.14	0.1962	141.505
	0.1563	141.933	3.1348	136.713	4.3297	137.442	0.1963	141.927
	0.1564	141.665	3.1349	137.327	4.3298	137.393	0.1964	141.919
	0.1565	141.446	3.135	137.158	4.3299	137.07	0.1965	141.484
	0.1566	141.282	3.1351	137.423	4.33	137.281	0.1966	141.71
	0.1567	141.595	3.1352	137.444	4.3301	137.277	0.1967	141.675
	0.1568	141.613	3.1353	137.313	4.3302	136.941	0.1968	142.157
	0.1569	141.712	3.1354	137.14	4.3303	137.237	0.1969	141.996
	0.157	141.515	3.1355	137.544	4.3304	137.012	0.197	142.091
	0.1571	141.339	3.1356	137.328	4.3305	137.377	0.1971	141.831
	0.1572	141.228	3.1357	137.516	4.3306	137.118	0.1972	141.314
	0.1573	141.267	3.1358	137.478	4.3307	137.085	0.1973	141.712
	0.1574	141.423	3.1359	137.543	4.3308	136.987	0.1974	141.191
	0.1575	141.509	3.136	137.601	4.3309	136.98	0.1975	141.34
	0.1576	141.38	3.1361	137.548	4.331	136.74	0.1976	141.478
	0.1577	141.65	3.1362	137.116	4.3311	136.686	0.1977	141.541
	0.1578	141.928	3.1363	137.145	4.3312	136.524	0.1978	141.583
	0.1579	141.998	3.1364	137.485	4.3313	136.532	0.1979	141.344
	0.158	141.887	3.1365	137.392	4.3314	136.635	0.198	141.665
	0.1581	142.335	3.1366	137.239	4.3315	136.772	0.1981	142.323
	0.1582	142.02	3.1367	137.338	4.3316	136.4	0.1982	142.286
	0.1583	142.017	3.1368	137.684	4.3317	136.745	0.1983	142.325
	0.1584	141.804	3.1369	137.595	4.3318	136.396	0.1984	142.803
	0.1585	141.844	3.137	137.24	4.3319	136.325	0.1985	142.57
	0.1586	141.9	3.1371	137.318	4.332	136.592	0.1986	142.49
	0.1587	141.698	3.1372	137.541	4.3321	136.58	0.1987	142.169
	0.1588	141.94	3.1373	137.389	4.3322	136.724	0.1988	142.555
	0.1589	142.441	3.1374	137.178	4.3323	136.794	0.1989	142.478
	0.159	142.432	3.1375	137.461	4.3324	136.43	0.199	142.006
	0.1591	142.773	3.1376	137.323	4.3325	136.497	0.1991	142.618
	0.1592	142.601	3.1377	137.51	4.3326	136.523	0.1992	142.62
	0.1593	142	3.1378	137.285	4.3327	136.628	0.1993	143.016
	0.1594	142.477	3.1379	137.302	4.3328	136.765	0.1994	142.8
	0.1595	142.362	3.138	137.475	4.3329	136.706	0.1995	142.635
	0.1596	142.373	3.1381	137.14	4.333	136.557	0.1996	142.711
[truncated: 27,816 more rows]

## Sheet: Figure7b
Figure 7b	time-lapse data
	time (s)	Membrane coverage (%)	A5 coverage (%)	Fusion Efficienct (1/nm)
	0	29.8255	24.9695	300
	0.6	28.4245	24.7528	260.329
	1.2	28.7888	24.705	353.599
	1.8	31.3393	25.0436	243
	2.4	27.9301	24.473	350.443
	3	28.3428	24.6032	241
	3.6	29.277	24.759	220
	4.2	28.3871	24.615	374
	4.8	28.5824	24.6524	332
	5.4	27.2154	24.3684	241
	6	28.338	24.5229	168
	6.6	27.8594	24.4668	269
	7.2	27.9965	24.5062	321
	7.8	28.0575	24.4584	259
break (+vesicles)
	21	29.8338	23.5464	683.206
	21.6	30.9411	23.5686	744.838
	22.2	30.7181	23.4799	746.661
	22.8	30.108	23.3622	685.705
	23.4	30.5332	23.347	728.33
	24	30.4114	23.3712	756.908
	24.6	30.1607	23.3012	705.827
	25.2	29.4439	23.1932	634.384
	25.8	31.2078	23.2805	791.732
	26.4	32.1461	23.2992	832.456
	27	30.7784	23.1253	756.265
	27.6	33.0076	23.2147	889.142
	28.2	32.8823	23.1704	927.323
	28.8	31.6593	22.937	826.128
	29.4	33.7175	23.2375	950.986
	30	33.6046	23.1807	916.785
	30.6	34.7126	23.1281	925.303
	31.2	34.0582	22.9349	896.14
	31.8	36.9134	23.0277	1008.98
	32.4	35.8269	22.7825	947.671
	33	37.7874	22.6537	999.147
	33.6	39.3019	22.795	1122.33
	34.2	39.6551	22.7645	1060.74
	34.8	41.6302	22.8033	1117.83
	35.4	42.0554	22.7535	1013.3
	36	42.6884	22.7424	981.778
	36.6	44.5346	22.6787	1010.31
	37.2	46.6787	22.732	1096.99
	37.8	48.8303	22.635	1078.71
	38.4	49.3864	22.5609	1079.34
	39	52.349	22.6898	1164.13
	39.6	53.0596	22.6607	1140.07
	40.2	54.8227	22.5928	1043.34
	40.8	59.4882	22.8947	901.675
	41.4	60.1787	22.874	851.954
	42	60.3657	22.6302	944.902
	42.6	65.7445	22.8677	900.987
	43.2	65.5949	22.7299	879.583
	43.8	68.7985	23.0028	749.455
	44.4	67.2798	22.6863	668.711
	45	71.2846	22.7022	827.394
	45.6	78.0062	22.8871	429.979
	46.2	89.365	22.8878	215.071
	46.8	90.4848	22.7735	192.589
	47.4	82.4349	22.597	112.614
	48	91.2832	22.5845	153.791
	48.6	92.4044	22.536	130.207
	49.2	94.5748	22.7832	57.81
	49.8	95.8774	22.5859	71.4016
	50.4	91.7278	22.5609	65.8832
	51	97.4737	22.6177	70.9946
	51.6	90.2957	22.518	88.2197
	52.2	96.9287	22.6607	78.0778
	52.8	98.2119	22.9488	38.4095
	53.4	90.7936	22.6212	84.5532
	54	91.1676	22.4529	70.7199
	54.6	97.8982	22.4141	73.3253
	55.2	97.9591	22.8476	60.0211
	55.8	95.412	22.5021	58.2752
	56.4	97.8643	22.6267	69.81
	57	98.1946	22.4681	73.5027
	57.6	98.4744	22.5125	85.7704
	58.2	98.5395	22.358	77.3751
	58.8	94.5215	22.412	52.1903
	59.4	94.4058	22.0263	55.6299
	60	98.662	22.1911	53.5643
	60.6	98.3719	21.7251	63.3693
	61.2	98.5028	22.0644	44.4626
	61.8	98.554	21.9799	42.4994
	62.4	98.5776	21.8947	40.1595
	63	98.6773	21.6877	58.1063
	63.6	98.7168	21.9051	44.6269
	64.2	98.9494	21.4612	35.827
	64.8	98.7798	21.3234	55.974
	65.4	98.8463	21.3913	41.3739
	66	98.6586	20.759	64.1006
	66.6	98.6627	20.4314	52.3305
	67.2	98.7569	20.0679	53.4527
	67.8	99.0187	20.0402	27.92
	68.4	98.8705	19.6565	48.013
	69	99.9439	19.6586	39.7626
	69.6	99.8587	19.3525	61.0825
	70.2	98.8393	18.9398	45.0075
	70.8	98.8109	19.0222	44.1631
	71.4	98.9404	18.6794	62.9358
	72	98.8781	18.6759	32.3382
	72.6	98.8747	18.3629	33.2425
	73.2	98.8262	18.2091	43.4368
	73.8	99.0076	18.0325	43.2654
	74.4	99.3906	18.0512	38.357
	75	99.0284	18.0194	32.5203
	75.6	98.9709	17.7798	31.0714
	76.2	98.9903	17.4896	35.0407
	76.8	99.1801	17.383	14.7396
	77.4	99.0672	16.7625	18.9299
	78	99.0346	16.5506	28.028
	78.6	98.9591	16.2514	43.9752
	79.2	99.9197	15.7306	39.3706
	79.8	99.0388	14.7756	31.682
	80.4	99.0429	14.1593	45.1785
	81	99.9183	14.0741	21.0585
	81.6	99.8934	13.7355	39.573
	82.2	99.6129	13.4564	25.3693
	82.8	99.2022	13.3324	15.6451
	83.4	99.2057	13.0062	11.4315
	84	99.0755	12.8144	21.1444
	84.6	99.1544	12.8109	13.4085
	85.2	99.1025	13.3456	24.4969
	85.8	99.9231	12.6537	17.5619
	86.4	98.8199	12.2368	18.8825
	87	99.0298	10.7008	18.2544
	87.6	99.1302	11.2742	17.2275
	88.2	99.1717	10.9453	22.2875
	88.8	98.9079	9.51593	38.2535
	89.4	99.0104	9.91343	16.5842
	90	99.0187	9.7036	46.3919
	90.6	98.9882	9.59903	30.7506
	91.2	99.0499	9.67105	28.9213
	91.8	99.9875	9.38435	26.1404
	92.4	99.0983	8.95222	32.3911
	93	99.9183	9.29986	31.0928
	93.6	99.9744	8.60873	20.0247
	94.2	99.9598	9.61565	15.2335
	94.8	99.1454	9.34626	13.4611
	95.4	99.045	8.50277	26.1816
	96	99.9806	8.59834	19.0854
	96.6	99.9688	8.11288	21.7784
	97.2	99.1828	7.65443	16.2445
	97.8	99.0346	7.59903	14.9941
	98.4	99.9709	7.07341	20.9529
	99	99.901	6.72022	20.9738
	99.6	99.9183	7.02285	20.9592
	100.2	99.9107	6.83795	25.69
	100.8	99.9072	6.45637	15.3544
	101.4	99.8601	5.98338	36.8628
	102	99.91	6.14404	26.0322
	102.6	99.8857	5.77078	18.448
	103.2	99.91	5.43283	26.7486
	103.8	99.8989	5.45014	27.4175
	104.4	99.9307	5.16482	41.8315
	105	99.9321	4.991	34.1466
	105.6	99.9917	4.98753	16.3144
	106.2	99.9813	4.93421	26.6667
	106.8	99.9314	4.6572	33.7255
	107.4	99.9134	4.32479	39.688
	108	99.8989	4.27632	25.3061
	108.6	99.9827	4.03255	28.2426
	109.2	99.9377	3.43767	23.7692
	109.8	99.9377	3.13781	27.3221
	110.4	99.9391	2.95637	28.4904
	111	99.9321	3.36357	16.4609
	111.6	99.8996	3.42521	25.3242
	112.2	99.8892	2.53601	27.1193
	112.8	99.9564	2.84349	13.0106
	113.4	99.9356	2.61842	18.6198
	114	99.9384	2.66551	15.1023
	114.6	99.8885	1.96191	32.6611
	115.2	99.9501	2.18698	27.3244
	115.8	99.901	2.22022	26.7787
	116.4	99.9017	1.98823	30.1391
	117	99.9578	2.05679	20.0641
	117.6	99.9737	2.12119	31.856
	118.2	99.982	1.96745	23.1581
	118.8	99.9972	1.58795	19.9051
	119.4	99.9425	1.20637	19.4025
	120	99.9342	1.16482	11.546
	120.6	99.9896	0.513158	14.0134
	121.2	99.9958	0.707064	22.9585
	121.8	99.9086	1.31163	10.1018
	122.4	99.9827	1.60111	19.5215
	123	99.9086	1.53047	21.2742
	123.6	99.9785	1.22507	24.1266
	124.2	99.9557	1.62396	34.4371
	124.8	99.9848	1.47992	35.6388
	125.4	99.9494	1.58657	34.2356
	126	99.8968	1.82756	20.682
	126.6	99.9356	1.6759	10.5782
	127.2	99.9785	1.56925	13.3864
	127.8	99.9896	2.0187	12.5667
	128.4	99.9868	1.3331	15.0847
	129	99.9896	1.06025	17.6462
	129.6	99.9792	1.41413	13.3237
	130.2	99.9709	0.950139	10.3687
	130.8	99.9605	1.36704	9.75143
	131.4	99.973	1.16066	4.28589
	132	99.9564	1.55194	29.2534
	132.6	99.9723	0.950139	17.0196
	133.2	99.9176	0.549169	10.631
	133.8	99.9335	1.32271	17.1951
	134.4	99.9307	0.699446	22.3814
	135	99.9093	0.877424	19.2503
	135.6	99.9217	0.863573	16.0758
	136.2	99.8684	0.51662	12.4094
	136.8	99.9169	0.569945	19.8983
	137.4	99.8989	0.460526	14.5666
	138	99.8719	0.341413	9.67503
	138.6	99.7306	0.366343	13.9441
	139.2	99.8532	0.525623	41.1462
	139.8	99.8414	0.605263	13.5189
	140.4	99.8068	0.68144	17.445
	141	99.8691	0.560249	21.0054
	141.6	99.9037	0.441136	11.3389
	142.2	99.892	0.364266	19.2945
	142.8	99.9529	0.640582	8.47009
	143.4	99.9398	0.849723	8.16977
	144	99.849	0.677285	21.5289
	144.6	99.8698	0.595568	17.7615
	145.2	99.8726	0.49723	25.7614
	145.8	99.9356	0.552632	13.686
	146.4	99.849	0.282548	13.2246
	147	99.8421	0.283934	23.636
	147.6	99.6925	0.364958	28.591
	148.2	99.8227	0.377424	51.3579
	148.8	99.9044	0.443213	19.9244
	149.4	99.8774	0.387119	9.45977
	150	99.8206	0.270776	17.786
	150.6	99.6323	0.49723	18.8989
	151.2	99.8463	0.327562	10.0963
	151.8	99.8532	0.502078	8.17507
	152.4	99.8809	0.447368	21.542
	153	99.8573	0.67867	15.2754
	153.6	98.3276	0.990305	33.5957
	154.2	99.7098	1.01939	43.3003
	154.8	99.867	1.53047	11.7135
	155.4	95.8248	0.76108	44.0901
	156	99.8837	1.48061	27.3025

## Sheet: Supplementary Figure 1
Supplementary Figure 1	Height histogram analysis
			no fitted data
	h (nm,bin center)	Count@14s	mica-fit	membrane-fit	h (nm,bin center)	Count@30s	mica-fit	membrane-fit	h (nm,bin center)	Count@60s	mica-fit	membrane-fit	h (nm,bin center)	Count@68s	mica-fit	membrane-fit	a5-fit	h (nm,bin center)	Count@79s	mica-fit	a5-fit
	-0.930812	0	1.82252e-07		-0.923722	0	4.81741e-08		-0.94098	0	2.97924e-10		-0.935022	0	5.49481e-05			-0.849735	0	0.0285799
	-0.895812	0	1.13488e-06		-0.888722	0	3.38358e-07		-0.90598	0	2.97564e-09		-0.900022	0	0.000224411			-0.814735	0	0.0795259
	-0.860812	0	6.58856e-06		-0.853722	0	2.20416e-06		-0.87098	0	2.7238e-08		-0.865022	0	0.000868609			-0.779735	0	0.211966
	-0.825812	0	3.56609e-05		-0.818722	0	1.33172e-05		-0.83598	0	2.28502e-07		-0.830022	0	0.00318635			-0.744735	0	0.541166
	-0.789812	0	0.000188275		-0.782722	0	7.83058e-05		-0.79998	0	1.85985e-06		-0.794022	0	0.0114702			-0.708735	0	1.35683
	-0.754812	0	0.000883991		-0.747722	0	0.000406106		-0.76498	0	1.30722e-05		-0.759022	0	0.0377358			-0.673735	0	3.1745
	-0.719812	0	0.00386959		-0.712722	0	0.00195339		-0.72998	0	8.42057e-05		-0.724022	0	0.117659			-0.638735	0	7.1143
	-0.684812	0	0.0157922		-0.677722	0	0.0087145		-0.69498	0	0.00049711		-0.689022	1	0.347685			-0.603735	0	15.2721
	-0.649812	0	0.0600874		-0.642722	0	0.0360579		-0.65998	0	0.00268958		-0.654022	1	0.973722			-0.568735	0	31.4031
	-0.614812	0	0.21315		-0.607722	0	0.138376		-0.62498	0	0.0133363		-0.619022	2	2.58448			-0.533735	11	61.8521
	-0.578812	0	0.72869		-0.571722	0	0.510154		-0.58898	0	0.0632025		-0.583022	3	6.66969			-0.497735	21	118.754
	-0.543812	0	2.24232		-0.536722	0	1.68049		-0.55398	0	0.262569		-0.548022	5	15.8766			-0.462735	67	214.345
	-0.508812	0	6.43302		-0.501722	0	5.13425		-0.51898	0	0.999703		-0.513022	20	35.8176			-0.427735	118	370.585
	-0.473812	2	17.2065		-0.466722	0	14.5486		-0.48398	2	3.48834		-0.478022	45	76.5819			-0.392735	239	613.72
	-0.438812	7	42.9075		-0.431722	3	38.2358		-0.44898	14	11.1554		-0.443022	79	155.183			-0.357735	462	973.558
	-0.403812	31	99.755		-0.396722	16	93.2015		-0.41398	36	32.6944		-0.408022	201	298.025			-0.322735	813	1479.32
	-0.368812	144	216.221		-0.361722	57	210.708		-0.37898	100	87.8175		-0.373022	398	542.437			-0.287735	1338	2153.13
	-0.332812	363	445.353		-0.325722	156	450.763		-0.34298	233	221.528		-0.337022	708	949.637			-0.251735	2249	3028.55
	-0.297812	846	837.378		-0.290722	429	874.741		-0.30798	534	498.533		-0.302022	1283	1550.13			-0.216735	3418	4039.49
	-0.262812	1542	1467.91		-0.255722	1062	1574.4		-0.27298	1056	1028.2		-0.267022	2141	2398.09			-0.181735	4776	5160.91
	-0.227812	2755	2399.05		-0.220722	1993	2628.17		-0.23798	1936	1943.49		-0.232022	3351	3516.03			-0.146735	6274	6315.89
	-0.192812	4261	3655.45		-0.185722	3250	4069.09		-0.20298	3389	3366.71		-0.197022	4798	4885.73			-0.111735	7674	7403.75
	-0.157812	5941	5192.83		-0.150722	5003	5843.13		-0.16798	5297	5345.03		-0.162022	6351	6434.21			-0.076735	9117	8313.37
	-0.121812	7347	6925.77		-0.114722	7114	7837.42		-0.13198	7838	7850.73		-0.126022	8056	8075.29			-0.040735	9468	8954.48
	-0.0868118	8891	8534.63		-0.0797225	9234	9660.39		-0.0969801	10409	10442.7		-0.091022	9881	9537.54			-0.00573497	9862	9214.01
	-0.0518118	10146	9805.35		-0.0447225	11034	11043.9		-0.0619801	12212	12730.1		-0.056022	11209	10675.9			0.029265	9334	9081.67
	-0.0168118	10637	10502.7		-0.00972247	12286	11709.9		-0.0269801	13539	14222.4		-0.021022	11683	11325.6			0.064265	8772	8574.15
	0.0181882	10336	10488.3		0.0252775	12272	11515.6		0.00801987	13228	14562.4		0.013978	11594	11386.9			0.099265	7766	7753.99
	0.0531882	9348	9764.9		0.0602775	11069	10503.3		0.0430199	12476	13665.1		0.048978	11001	10850.3			0.134265	6842	6716.88
	0.0891882	7742	8433.13		0.0962775	9460	8833.06		0.0790199	10872	11686.5		0.084978	9694	9762.42			0.170265	5561	5540.24
	0.124188	6167	6810.91		0.131278	7364	6915.5		0.11402	9010	9188.01		0.119978	8106	8342.66			0.205265	4376	4397.99
	0.159188	4613	5128.42		0.166278	5257	5021.59		0.14902	7111	6620.32		0.154978	6425	6756.8			0.240265	3692	3344.17
	0.194188	3143	3600.17		0.201278	3721	3381.91		0.18402	5354	4371.75		0.189978	5108	5186.41			0.275265	2929	2435.74
	0.229188	2001	2356.27		0.236278	2508	2112.45		0.21902	3721	2645.77		0.224978	3539	3772.95			0.310265	2370	1699.35
	0.264188	1233	1437.76		0.271278	1675	1223.82		0.25402	2662	1467.47		0.259978	2682	2601.27			0.345265	1817	1135.64
	0.299188	755	817.923		0.306278	1113	657.583		0.28902	1760	745.942		0.294978	1923	1699.72			0.380265	1537	726.959
	0.335188	470	425.581		0.342278	684	320.897		0.32502	1078	339.567		0.330978	1212	1037.46			0.416265	1205	439.281
	0.370188	295	210.02		0.377278	410	148.004		0.36002	661	144.617		0.365978	942	607.964			0.451265	1035	257.688
	0.405188	208	96.6275		0.412278	283	63.312		0.39502	417	56.4459		0.400978	622	337.654			0.486265	888	144.795
	0.440188	165	41.4478		0.447278	226	25.119		0.43002	287	20.1914		0.435978	500	177.728			0.521265	774	77.9331
	0.475188	154	16.5754		0.482278	170	9.24321		0.46502	224	6.6194		0.470978	393	88.6603			0.556265	678	40.179
	0.510188	149	6.18002		0.517278	152	3.15462		0.50002	148	1.9888		0.505978	353	41.9171			0.591265	651	19.842
	0.546188	157	2.08217		0.553278	130	0.965211		0.53602	145	0.527137		0.541978	279	18.3417			0.627265	562	9.18153
	0.581188	142	0.673434		0.588278	124	0.282762		0.57102	157	0.132695		0.576978	237	7.77702			0.662265	517	4.15512
	0.616188	145			0.623278	140			0.60602	101			0.611978	260				0.697265	545
	0.651188	130			0.658278	114			0.64102	134			0.646978	204				0.732265	481
	0.686188	132			0.693278	103			0.67602	114			0.681978	209				0.767265	470
	0.721188	142			0.728278	104			0.71102	113			0.716978	210				0.802265	437
	0.757188	139			0.764278	108			0.74702	103			0.752978	162				0.838265	412
	0.792188	133			0.799278	112			0.78202	87			0.787978	140				0.873265	372
	0.827188	133			0.834278	80			0.81702	93			0.822978	176				0.908265	417
	0.862188	127			0.869278	87			0.85202	82			0.857978	171				0.943265	360
	0.897188	131			0.904278	86			0.88702	90			0.892978	170				0.978265	348
	0.932188	136			0.939278	110			0.92202	100			0.927978	126				1.01327	354
	0.967188	132			0.974278	86			0.95702	79			0.962978	137				1.04827	308
	1.00319	119			1.01028	85			0.99302	75			0.998978	115				1.08427	335
	1.03819	130			1.04528	89			1.02802	75			1.03398	109				1.11927	332
	1.07319	131			1.08028	87			1.06302	75			1.06898	141				1.15427	321
	1.10819	99			1.11528	95			1.09802	84			1.10398	129				1.18927	314
	1.14319	120			1.15028	83			1.13302	87			1.13898	122				1.22427	298
	1.17819	113			1.18528	98			1.16802	74			1.17398	117				1.25927	312
	1.21419	106			1.22128	84			1.20402	63			1.20998	111				1.29527	266
	1.24919	132			1.25628	90			1.23902	61			1.24498	105				1.33027	256
	1.28419	108			1.29128	91			1.27402	77			1.27998	110				1.36527	266
	1.31919	118			1.32628	83			1.30902	89			1.31498	106				1.40027	267
	1.35419	124			1.36128	86			1.34402	81			1.34998	94				1.43527	273
	1.38919	109			1.39628	107			1.37902	62			1.38498	106				1.47027	204
	1.42419	108			1.43128	90			1.41402	70			1.41998	106				1.50527	254
	1.46019	136			1.46728	85			1.45002	70			1.45598	87				1.54127	216
	1.49519	126			1.50228	77			1.48502	69			1.49098	86				1.57627	229
	1.53019	128			1.53728	93			1.52002	80			1.52598	88				1.61127	234
	1.56519	121			1.57228	91			1.55502	63			1.56098	85				1.64627	192
	1.60019	135			1.60728	89			1.59002	53			1.59598	99				1.68127	195
	1.63519	122			1.64228	66			1.62502	54			1.63098	99				1.71627	204
	1.67119	105			1.67828	92			1.66102	63			1.66698	84				1.75227	139
	1.70619	111			1.71328	68			1.69602	68			1.70198	73				1.78727	174
	1.74119	118			1.74828	98			1.73102	68			1.73698	71				1.82227	186
	1.77619	108			1.78328	97			1.76602	60			1.77198	90				1.85727	151
	1.81119	115			1.81828	74			1.80102	59			1.80698	80				1.89227	158
	1.84619	121			1.85328	82			1.83602	62			1.84198	69				1.92727	161
	1.88119	113			1.88828	96			1.87102	62			1.87698	98				1.96227	138
	1.91719	107			1.92428	102			1.90702	55			1.91298	80				1.99827	146
	1.95219	116			1.95928	85			1.94202	70			1.94798	65				2.03327	136
	1.98719	114			1.99428	86			1.97702	66			1.98298	71				2.06827	127
	2.02219	104			2.02928	86			2.01202	58			2.01798	71				2.10327	113
	2.05719	114			2.06428	99			2.04702	58			2.05298	86				2.13827	98
	2.09219	125			2.09928	83			2.08202	54			2.08798	55				2.17327	116
	2.12819	119			2.13528	85			2.11802	53			2.12398	58				2.20927	94
	2.16319	135			2.17028	80			2.15302	61			2.15898	69				2.24427	102
	2.19819	119			2.20528	81			2.18802	59			2.19398	60				2.27927	101
	2.23319	110			2.24028	95			2.22302	59			2.22898	51				2.31427	77
	2.26819	131			2.27528	85			2.25802	55			2.26398	55				2.34927	88
	2.30319	97			2.31028	95			2.29302	57			2.29898	67				2.38427	81
	2.33919	122			2.34628	77			2.32902	60			2.33498	50				2.42027	75
	2.37419	133			2.38128	87			2.36402	69			2.36998	46				2.45527	78
	2.40919	105			2.41628	85			2.39902	47			2.40498	56				2.49027	73
	2.44419	124			2.45128	93			2.43402	62			2.43998	62		0.170504		2.52527	66
	2.47919	106			2.48628	99			2.46902	71			2.47498	60		0.342852		2.56027	64
	2.51419	121			2.52128	84			2.50402	55			2.50998	50		0.657749		2.59527	62
	2.54919	126		0.301775	2.55628	100		5.29367	2.53902	57		0.065559	2.54498	61		1.22798		2.63027	59
	2.58519	108		0.902588	2.59228	94		11.1362	2.57502	67		0.167655	2.58098	48		2.23101		2.66627	57
	2.62019	112		2.45922	2.62728	93		21.9996	2.61002	53		0.400359	2.61598	58		3.94446		2.70127	67
	2.65519	113		6.29807	2.66228	105		41.6884	2.64502	56		0.916895	2.65098	51		6.78659		2.73627	44
	2.69019	138		15.1607	2.69728	93		75.7776	2.68002	63		2.01385	2.68598	49		11.527		2.77127	40
	2.72519	131		34.3031	2.73228	104		132.127	2.71502	60		4.24201	2.72098	57		18.7671		2.80627	38
	2.76019	117		72.9542	2.76728	110		220.987	2.75002	67		8.56945	2.75598	66		29.7341		2.84127	45
	2.79619	124		148.617	2.80328	132		359.142	2.78602	63		16.9087	2.79198	73		45.845		2.87727	57
	2.83119	163		278.754	2.83828	178		552.044	2.82102	54		31.3796	2.82698	81		68.7869		2.91227	49
	2.86619	140		491.447	2.87328	241		813.967	2.85602	84		55.8498	2.86198	72		100.438		2.94727	41
	2.90119	195		814.392	2.90828	419		1151.24	2.89102	70		95.3305	2.89698	86		144.096		2.98227	54
	2.93619	270		1268.51	2.94328	679		1561.88	2.92602	93		156.056	2.93198	125		199.095		3.01727	28
	2.97119	501		1857.18	2.97828	1066		2032.61	2.96102	114		244.999	2.96698	188		267.699		3.05227	35
	3.00719	979		2576.83	3.01428	1503		2551.95	2.99702	164		372.99	3.00298	276		350.277		3.08827	40
	3.04219	1684		3327.23	3.04928	2119		3052.2	3.03202	214		537.944	3.03798	379		446.019		3.12327	54
	3.07719	2435		4038.15	3.08428	2791		3501.69	3.06702	295		744.071	3.07298	566		552.678		3.15827	45
	3.11219	3359		4606.64	3.11928	3317		3853.6	3.10202	482		987.025	3.10798	700		666.452		3.19327	43
	3.14719	4131		4939.57	3.15428	3786		4068	3.13702	741		1255.68	3.14298	976		785.333		3.22827	39
	3.18219	4720		4978.46	3.18928	4068		4119.27	3.17202	1050		1532.03	3.17798	1058		896.124		3.26327	39
	3.21719	5080		4716.33	3.22428	4122		4001.15	3.20702	1394		1792.64	3.21298	1181		995.083		3.29827	47
	3.25319	4801		4181.96	3.26028	3836		3718.18	3.24302	1764		2017.06	3.24898	1222		1075.3		3.33427	40
	3.28819	4480		3494.02	3.29528	3573		3319.15	3.27802	2050		2168.2	3.28398	1153		1130.77		3.36927	45
	3.32319	3742		2743.92	3.33028	3144		2842.16	3.31302	2338		2235.2	3.31898	1121		1157.17		3.40427	36
	3.35819	3382		2025.45	3.36528	2536		2334.51	3.34802	2359		2209.89	3.35398	1050		1151.8		3.43927	45
	3.39319	2690		1405.31	3.40028	1916		1839.36	3.38302	2320		2095.37	3.38898	1033		1115.36		3.47427	43
	3.42819	2284		916.488	3.43528	1434		1390.15	3.41802	2101		1905.42	3.42398	1010		1051.08		3.50927	44
	3.46419	1759		553.496	3.47128	1094		997.99	3.45402	1887		1654.21	3.45998	860		963.9		3.54527	50
	3.49919	1296		318.35	3.50628	770		693.195	3.48902	1655		1381.89	3.49498	818		860.213		3.58027	44
	3.53419	940		172.106	3.54128	513		461.858	3.52402	1379		1107.12	3.52998	685		747.063		3.61527	37
	3.56919	623		87.4562	3.57628	430		295.18	3.55902	1185		850.652	3.56498	603		631.374		3.65027	46
	3.60419	497		41.7722	3.61128	332		180.963	3.59402	972		626.826	3.59998	560		516.171		3.68527	30
	3.63919	395		18.7537	3.64628	275		106.419	3.62902	748		442.974	3.63498	428		412.8		3.72027	54
	3.67419	320		7.91384	3.68128	223		60.0304	3.66402	579		300.225	3.66998	422		321.265		3.75527	47
	3.71019	251		3.05436	3.71728	208		31.8979	3.70002	476		192.637	3.70598	330		243.313		3.79127	38
	3.74519	205		1.13673	3.75228	163		16.5367	3.73502	386		119.94	3.74098	317		179.326		3.82627	45
	3.78019	200		0.397646	3.78728	156		8.22353	3.77002	341		71.6185	3.77598	244		128.618		3.86127	48
	3.81519	161		0.130749	3.82228	147		3.92278	3.80502	277		41.0132	3.81098	258		88.8176		3.89627	38
	3.85019	132		0.0404094	3.85728	126		1.79496	3.84002	239		22.5247	3.84598	226		60.2799		3.93127	34
	3.88519	110		0.0117389	3.89228	120		0.787841	3.87502	199		11.864	3.88098	223		39.8129		3.96627	37
	3.92119	92		0.00308584	3.92828	107		0.323406	3.91102	185		5.87352	3.91698	220		25.589		4.00227	43
	3.95619	79		0.000790598	3.96328	103		0.130457	3.94602	145		2.84201	3.95198	167		16.0051		4.03727	43
	3.99119	54		0.000190388	3.99828	67		0.0504787	3.98102	107		1.31883	3.98698	155				4.07227	56
	4.02619	60		4.3095e-05	4.03328	77		0.018736	4.01602	110		0.586936	4.02198	171				4.10727	40
	4.06119	43		9.16885e-06	4.06828	59		0.00667064	4.05102	91		0.250512	4.05698	150				4.14227	41
	4.09619	32			4.10328	45			4.08602	86			4.09198	138				4.17727	40
	4.13119	32			4.13828	31			4.12102	78			4.12698	138				4.21227	38
	4.16719	17			4.17428	41			4.15702	68			4.16298	125				4.24827	49
	4.20219	17			4.20928	25			4.19202	65			4.19798	110				4.28327	51
	4.23719	13			4.24428	20			4.22702	71			4.23298	95				4.31827	41
	4.27219	6			4.27928	14			4.26202	46			4.26798	104				4.35327	40
	4.30719	3			4.31428	13			4.29702	46			4.30298	102				4.38827	39
	4.34219	4			4.34928	4			4.33202	48			4.33798	89				4.42327	41
	4.37819	1			4.38528	13			4.36802	38			4.37398	98				4.45927	41
	4.41319	1			4.42028	0			4.40302	33			4.40898	87				4.49427	39
	4.44819	0			4.45528	2			4.43802	31			4.44398	77				4.52927	52
	4.48319	1			4.49028	7			4.47302	28			4.47898	72				4.56427	51
	4.51819	2			4.52528	2			4.50802	35			4.51398	82				4.59927	39
	4.55319	0			4.56028	1			4.54302	26			4.54898	85				4.63427	43
	4.58919	0			4.59628	2			4.57902	28			4.58498	68				4.67027	39
	4.62419	0			4.63128	1			4.61402	17			4.61998	78				4.70527	40
	4.65919	0			4.66628	2			4.64902	22			4.65498	78				4.74027	38
	4.69419	0			4.70128	0			4.68402	22			4.68998	72				4.77527	36
	4.72919	0			4.73628	0			4.71902	18			4.72498	56				4.81027	47
	4.76419	0			4.77128	0			4.75402	13			4.75998	68				4.84527	59
	4.79919	0			4.80628	0			4.78902	15			4.79498	77				4.88027	46
	4.83519	0			4.84228	0			4.82502	9			4.83098	61				4.91627	44
	4.87019	0			4.87728	0			4.86002	8			4.86598	63				4.95127	44
	4.90519	0			4.91228	0			4.89502	5			4.90098	65				4.98627	47
	4.94019	0			4.94728	0			4.93002	6			4.93598	65				5.02127	45
	4.97519	0			4.98228	0			4.96502	7			4.97098	70				5.05627	54
	5.01019	0			5.01728	0			5.00002	6			5.00598	70				5.09127	58
	5.04619	0			5.05328	0			5.03602	6			5.04198	82			0.313238	5.12727	63		0.0006402
	5.08119	0			5.08828	0			5.07102	4			5.07698	93			0.495404	5.16227	41		0.00190008
	5.11619	0			5.12328	0			5.10602	4			5.11198	91			0.771605	5.19727	62		0.00541266
	5.15119	0			5.15828	0			5.14102	9			5.14698	81			1.18353	5.23227	59		0.0147991
	5.18619	0			5.19328	0			5.17602	1			5.18198	89			1.78778	5.26727	76		0.0388366
	5.22119	0			5.22828	0			5.21102	5			5.21698	95			2.6595	5.30227	63		0.0978209
	5.25719	0			5.26428	0			5.24702	8			5.25298	87			3.938	5.33827	85		0.24238
	5.29219	0			5.29928	0			5.28202	4			5.28798	111			5.67898	5.37327	88		0.561754
	5.32719	0			5.33428	0			5.31702	6			5.32298	109			8.06519	5.40827	100		1.24962
	5.36219	0			5.36928	0			5.35202	4			5.35798	99			11.28	5.44327	94		2.66806
	5.39719	0			5.40428	0			5.38702	7			5.39298	99			15.5365	5.47827	118		5.46757
	5.43219	0			5.43928	0			5.42202	5			5.42798	96			21.074	5.51327	103		10.7542
	5.46719	0			5.47428	0			5.45702	7			5.46298	106			28.1509	5.54827	132		20.3023
	5.50319	0			5.51028	0			5.49302	4			5.49898	111			37.3156	5.58427	142		37.3947
	5.53819	0			5.54528	0			5.52802	7			5.53398	107			48.3219	5.61927	164		64.9584
	5.57319	0			5.58028	0			5.56302	4			5.56898	109			61.6237	5.65427	188		108.304
	5.60819	0			5.61528	0			5.59802	1			5.60398	129			77.393	5.68927	236		173.315
	5.64319	0			5.65028	0			5.63302	3			5.63898	128			95.7205	5.72427	272		266.203
	5.67819	0			5.68528	0			5.66802	1			5.67398	129			116.589	5.75927	360		392.44
	5.71419	0			5.72128	0			5.70402	7			5.70998	157			140.547	5.79527	434		560.483
	5.74919	0			5.75628	0			5.73902	3			5.74498	145			165.952	5.83027	541		760.293
	5.78419	0			5.79128	0			5.77402	4			5.77998	128			192.973	5.86527	679		989.88
	5.81919	0			5.82628	0			5.80902	4			5.81498	158			220.983	5.90027	838		1237
	5.85419	0			5.86128	0			5.84402	2			5.84998	153			249.214	5.93527	1048		1483.67
	5.88919	0			5.89628	0			5.87902	0			5.88498	156			276.78	5.97027	1199		1708.01
	5.92419	0			5.93128	0			5.91402	3			5.91998	173			302.724	6.00527	1399		1887.24
	5.96019	0			5.96728	0			5.95002	0			5.95598	202			326.688	6.04127	1664		2003.62
	5.99519	0			6.00228	0			5.98502	0			5.99098	214			346.381	6.07627	1792		2037.09
	6.03019	0			6.03728	0			6.02002	1			6.02598	262			361.682	6.11127	1902		1987.87
	6.06519	0			6.07228	0			6.05502	1			6.06098	336			371.919	6.14627	1834		1861.88
	6.10019	0			6.10728	0			6.09002	0			6.09598	382			376.634	6.18127	1752		1673.77
	6.13519	0			6.14228	0			6.12502	0			6.13098	340			375.614	6.21627	1611		1444.2
	6.17119	0			6.17828	0			6.16102	1			6.16698	363			368.63	6.25227	1443		1188.88
	6.20619	0			6.21328	0			6.19602	0			6.20198	416			356.387	6.28727	1299		943.899
	6.24119	0			6.24828	0			6.23102	0			6.23698	336			339.315	6.32227	1081		719.278
	6.27619	0			6.28328	0			6.26602	0			6.27198	323			318.152	6.35727	857		526.081
	6.31119	0			6.31828	0			6.30102	0			6.30698	341			293.775	6.39227	706		369.31
	6.34619	0			6.35328	0			6.33602	0			6.34198	279			267.144	6.42727	541		248.836
	6.38119	0			6.38828	0			6.37102	0			6.37698	243			239.236	6.46227	449		160.924
	6.41719	0			6.42428	0			6.40702	0			6.41298	172			210.184	6.49827	306		98.476
	6.45219	0			6.45928	0			6.44202	0			6.44798	103			182.469	6.53327	231		58.5996
	6.48719	0			6.49428	0			6.47702	0			6.48298	88			156.002	6.56827	188		33.469
	6.52219	0			6.52928	0			6.51202	0			6.51798	82			131.347	6.60327	129		18.3474
	6.55719	0			6.56428	0			6.54702	0			6.55298	46			108.908	6.63827	123		9.65361
	6.59219	0			6.59928	0			6.58202	0			6.58798	30			88.9303	6.67327	97		4.87516
	6.62819	0			6.63528	0			6.61802	0			6.62398	21			71.0537	6.70927	88		2.31326
	6.66319	0			6.67028	0			6.65302	0			6.65898	20			56.2453	6.74427	72		1.07493
	6.69819	0			6.70528	0			6.68802	0			6.69398	6			43.8466	6.77927	66		0.479426
	6.73319	0			6.74028	0			6.72302	0			6.72898	4			33.6616	6.81427	66		0.205233
	6.76819	0			6.77528	0			6.75802	0			6.76398	5			25.4498	6.84927	51		0.0843247
	6.80319	0			6.81028	0			6.79302	0			6.79898	5			18.9488	6.88427	46		0.0332542
	6.83919	0			6.84628	0			6.82902	0			6.83498	3			13.7684	6.92027	29		0.012235
	6.87419	0			6.88128	0			6.86402	0			6.86998	2			9.93784	6.95527	53		0.00443972
	6.90919	0			6.91628	0			6.89902	0			6.90498	2			7.064	6.99027	33		0.00154629
	6.94419	0			6.95128	0			6.93402	0			6.93998	0			4.94492	7.02527	35		0.000516901
	6.97919	0			6.98628	0			6.96902	0			6.97498	0			3.40892	7.06027	24		0.000165847
	7.01419	0			7.02128	0			7.00402	0			7.00998	0			2.31433	7.09527	22		5.10733e-05
	7.04919	0			7.05628	0			7.03902	0			7.04498	0			1.54733	7.13027	21		1.5096e-05
	7.08519	0			7.09228	0			7.07502	0			7.08098	0			1.00649	7.16627	19		4.12876e-06
	7.12019	0			7.12728	0			7.11002	0			7.11598	0				7.20127	18
	7.15519	0			7.16228	0			7.14502	0			7.15098	0				7.23627	15
	7.19019	0			7.19728	0			7.18002	0			7.18598	0				7.27127	12
	7.22519	0			7.23228	0			7.21502	0			7.22098	0				7.30627	14
	7.26019	0			7.26728	0			7.25002	0			7.25598	0				7.34127	7
	7.29619	0			7.30328	0			7.28602	0			7.29198	0				7.37727	8
	7.33119	0			7.33828	0			7.32102	0			7.32698	0				7.41227	9
	7.36619	0			7.37328	0			7.35602	0			7.36198	0				7.44727	12
	7.40119	0			7.40828	0			7.39102	0			7.39698	0				7.48227	7
	7.43619	0			7.44328	0			7.42602	0			7.43198	0				7.51727	13
	7.47119	0			7.47828	0			7.46102	0			7.46698	0				7.55227	4
	7.50719	0			7.51428	0			7.49702	0			7.50298	0				7.58827	3
	7.54219	0			7.54928	0			7.53202	0			7.53798	0				7.62327	7
	7.57719	0			7.58428	0			7.56702	0			7.57298	0				7.65827	4
	7.61219	0			7.61928	0			7.60202	0			7.60798	0				7.69327	5
	7.64719	0			7.65428	0			7.63702	0			7.64298	0				7.72827	2
	7.68219	0			7.68928	0			7.67202	0			7.67798	0				7.76327	1
	7.71719	0			7.72428	0			7.70702	0			7.71298	0				7.79827	3
	7.75319	0			7.76028	0			7.74302	0			7.74898	0				7.83427	4
	7.78819	0			7.79528	0			7.77802	0			7.78398	0				7.86927	1
	7.82319	0			7.83028	0			7.81302	0			7.81898	0				7.90427	1
	7.85819	0			7.86528	0			7.84802	0			7.85398	0				7.93927	0
	7.89319	0			7.90028	0			7.88302	0			7.88898	0				7.97427	1
	7.92819	0			7.93528	0			7.91802	0			7.92398	0				8.00927	0
	7.96419	0			7.97128	0			7.95402	0			7.95998	0				8.04527	0
	7.99919	0			8.00628	0			7.98902	0			7.99498	0				8.08027	0
	8.03419	0			8.04128	0			8.02402	0			8.02998	0				8.11527	0

## Sheet: Supplementary Figure 2
Supplementary Figure 2b	The histograms of raw fluorescence intensity calculated from images in Figure 2a
	Raw Fluorescence Intensity (single pixel)	SLB-NBD PC		A5-Alexa 647
		before EDTA treatment	after EDTA treatment	before EDTA treatment	after EDTA treatment
	0	417	630	77	33682
	20	1677	2085	352	3856
	40	2649	3164	811	1790
	60	3611	4172	1474	516
	80	4354	4575	2341	120
	100	4616	4645	3192	30
	120	4405	4489	3819	5
	140	3999	4001	4289	0
	160	3546	3198	4272	1
	180	2757	2620	4056	0
	200	2275	1997	3545	0
	220	1726	1429	3015	0
	240	1231	1033	2363	0
	260	968	715	1925	0
	280	627	456	1428	0
	300	426	303	995	0
	320	262	203	708	0
	340	179	106	461	0
	360	111	64	326	0
	380	57	48	217	0
	400	46	30	123	0
	420	23	11	78	0
	440	12	9	55	0
	460	9	7	29	0
	480	8	2	16	0
	500	2	1	16	0
	520	4	2	8	0
	540	2	1	3	0
	560	1	0	3	0
	580	0	1	0	0
	600	0	0	1	0
	620	0	0	0	0
	640	0	0	1	0
	660	0	1	0	0
	680	0	0	0	0
	700	0	0	0	0
	720	0	1	1	0
	740	0	0	0	0
	760	0	0	0	0
	780	0	0	0	0
	800	0	1	0	0
	820	0	0	0	0
	840	0	0	0	0
	860	0	0	0	0
	880	0	0	0	0
	900	0	0	0	0
	920	0	0	0	0
	940	0	0	0	0
	960	0	0	0	0
	980	0	0	0	0
	Total pixels in each image	40000	40000	40000	40000

## Sheet: Supplementary Figure 3
Supplementary Figure 3b, c	Analysis of GUV diameter before and after A5 binding
	GUV	Diameter (micrometer) before adding A5	Diameter (micrometer) after adding A5	Ratio of diameter change	Change in mean GP
	1	4.43	3.32	0.749436	0.142
	2	5.34	4.36	0.816479	0.114
	3	2.88	2.24	0.777778	0.102
	4	2.64	1.6	0.606061	0.147
	5	2.14	1.46	0.682243	0.169
	6	6.68	5.01	0.75	0.153
	7	1.65	1.22	0.739394	0.112
	8	2.41	1.68	0.697095	0.139
	9	2.78	2.24	0.805755	0.144
	10	2.76	2.39	0.865942	0.131
	11	1.93	1.54	0.797927	0.107
	12	6.5	5.3	0.815385	0.145
	13	6.6	5.54	0.839394	0.177
	14	3.69	2.67	0.723577	0.153
		selected GUVs as examples shown in Figure S3 (a)
